# Supplementary material for: Distribution of Brucella field strains isolated from livestock, wildlife populations, and humans in Italy from 2007 to 2015
Source: PLoS One. 2019 Mar 22;14(3):e0213689. doi: 10.1371/journal.pone.0213689 (PMC6430384; doi:10.1371/journal.pone.0213689)
Supplement: S1 File — (XLSX) [file pone.0213689.s001.xlsx]

## Sheet: Dati Puliti
Anno	Sede	NRG IZSAM	ID Sample	IZS di provenienza	regione	provincia	Specie	Specie Batterica	Biotipo
2007	TE	32	32-1	izs Mezzogiorno	CALABRIA	CZ	pecora	melitensis	3
2007	TE	32	32-2	izs Mezzogiorno	CALABRIA	CZ	pecora	melitensis	3
2007	TE	32	32-3	izs Mezzogiorno	CALABRIA	CZ	pecora	melitensis	3
2007	TE	43	43-4	izs Puglia e Basilicata	PUGLIA	LE	pecora	melitensis	3
2007	TE	269	269-5	izs Mezzogiorno	CAMPANIA	SA	bovino	abortus	6
2007	TE	269	269-6	izs Mezzogiorno	CAMPANIA	SA	bovino	abortus	6
2007	TE	843	843-7	izs mezzogiorno	CAMPANIA	CE	bovino	melitensis	3
2007	TE	844	844-8	izs mezzogiorno	CAMPANIA	CE	bufalo	abortus	3
2007	TE	845	845-9	izs mezzogiorno	CAMPANIA	CE	bovino	abortus	3
2007	TE	846	846-10	izs mezzogiorno	CAMPANIA	CE	bovino	abortus	3
2007	TE	20114	20114-11	izs Abruzzo e Molise	abruzzo	AQ	pecora	melitensis	3
2007	TE	20114	20114-12	izs Abruzzo e Molise	abruzzo	AQ	pecora	melitensis	3
2007	TE	20114	20114-13	izs Abruzzo e Molise	abruzzo	AQ	pecora	melitensis	3
2007	TE	1481	1481-14	izs Puglia e Basilicata	BASILICATA	PZ	bovino	abortus	3
2007	TE	1481	1481-15	izs Puglia e Basilicata	BASILICATA	PZ	bovino	abortus	3
2007	TE	1481	1481-16	izs Puglia e Basilicata	BASILICATA	PZ	bovino	abortus	3
2007	TE	1481	1481-17	izs Puglia e Basilicata	BASILICATA	PZ	bovino	abortus	3
2007	TE	706	706-18	izs Puglia e Basilicata	PUGLIA	FG	pecora	melitensis	3
2007	TE	1337	1337-19	izs Mezzogiorno	CALABRIA	CZ	pecora	melitensis	3
2007	TE	1337	1337-20	izs Mezzogiorno	CALABRIA	CZ	pecora	melitensis	3
2007	TE	1337	1337-21	izs Mezzogiorno	CALABRIA	CZ	pecora	melitensis	3
2007	TE	2011	2011-22	izs Mezzogiorno	CAMPANIA	AV	bovino	abortus	3
2007	TE	2010	2010-23	izs Mezzogiorno	CAMPANIA	SA	bufalo	abortus	3
2007	TE	2009	2009-24	izs Mezzogiorno	CAMPANIA	AV	bovino	abortus	3
2007	TE	2008	2008-25	izs Mezzogiorno	CAMPANIA	CE	bufalo	abortus	3
2007	TE	2007	2007-26	izs Mezzogiorno	CAMPANIA	CE	bovino	abortus	3
2007	TE	1997	1997-27	izs Mezzogiorno	CAMPANIA	AV	pecora	melitensis	3
2007	TE	335	335-28	izs Puglia e Basilicata	PUGLIA	FG	pecora	melitensis	3
2007	TE	1066	1066-29	izs Piemonte Valle D'Aosta	PIEMONTE	CN	cinghiale	suis	2
2007	TE	1066	1066-30	izs Piemonte Valle D'Aosta	PIEMONTE	CN	cinghiale	suis	2
2007	TE	1066	1066-31	izs Piemonte Valle D'Aosta	PIEMONTE	CN	cinghiale	suis	2
2007	TE	2835	2835-32	izs Piemonte Valle D'Aosta	PIEMONTE	TO	cinghiale	suis	2
2007	TE	2835	2835-33	izs Piemonte Valle D'Aosta	PIEMONTE	TO	cinghiale	suis	2
2007	TE	2835	2835-34	izs Piemonte Valle D'Aosta	PIEMONTE	TO	cinghiale	suis	2
2007	TE	2835	2835-35	izs Piemonte Valle D'Aosta	PIEMONTE	TO	cinghiale	suis	2
2007	TE	2835	2835-36	izs Piemonte Valle D'Aosta	PIEMONTE	TO	cinghiale	suis	2
2007	TE	2835	2835-37	izs Piemonte Valle D'Aosta	PIEMONTE	TO	cinghiale	suis	2
2007	TE	2835	2835-38	izs Piemonte Valle D'Aosta	PIEMONTE	TO	cinghiale	suis	2
2007	TE	2806	2806-39	izs Mezzogiorno	CALABRIA	CZ	pecora	melitensis	3
2007	TE	2806	2806-40	izs Mezzogiorno	CALABRIA	CZ	bovino	abortus	6
2007	TE	2806	2806-41	izs Mezzogiorno	CALABRIA	CZ	bovino	abortus	3
2007	TE	2806	2806-42	izs Mezzogiorno	CALABRIA	CZ	pecora	melitensis	3
2007	TE	2806	2806-43	izs Mezzogiorno	CALABRIA	CZ	pecora	melitensis	3
2007	TE	2806	2806-44	izs Mezzogiorno	CALABRIA	CZ	pecora	melitensis	3
2007	TE	2806	2806-45	izs Mezzogiorno	CALABRIA	CZ	pecora	melitensis	3
2007	TE	2806	2806-46	izs Mezzogiorno	CALABRIA	CZ	pecora	melitensis	3
2007	TE	2806	2806-47	izs Mezzogiorno	CALABRIA	CZ	pecora	melitensis	3
2007	TE	3353	3353-48	izs Puglia e Basilicata	PUGLIA	FG	pecora	melitensis	3
2007	TE	3354	3354-49	izs Puglia e Basilicata	PUGLIA	FG	bovino	abortus	3
2007	TE	3354	3354-50	izs Puglia e Basilicata	PUGLIA	FG	bovino	abortus	3
2007	TE	3355	3355-51	izs Puglia e Basilicata	PUGLIA	FG	bovino	abortus	3
2007	TE	3355	3355-52	izs Puglia e Basilicata	PUGLIA	FG	bovino	abortus	3
2007	TE	3355	3355-53	izs Puglia e Basilicata	PUGLIA	FG	bovino	abortus	3
2007	TE	3355	3355-54	izs Puglia e Basilicata	PUGLIA	FG	bovino	abortus	3
2007	TE	3356	3356-55	izs Puglia e Basilicata	PUGLIA	FG	bovino	abortus	3
2007	TE	3507	3507-56	izs Piemonte Valle D'Aosta	PIEMONTE	TO	cinghiale	suis	2
2007	TE	3507	3507-57	izs Piemonte Valle D'Aosta	PIEMONTE	TO	cinghiale	suis	2
2007	TE	3507	3507-58	izs Piemonte Valle D'Aosta	PIEMONTE	TO	cinghiale	suis	2
2007	TE	3507	3507-59	izs Piemonte Valle D'Aosta	PIEMONTE	TO	cinghiale	suis	2
2007	TE	3507	3507-60	izs Piemonte Valle D'Aosta	PIEMONTE	TO	cinghiale	suis	2
2007	TE	3533	3533-61	izs Mezzogiorno	CAMPANIA	SA	pecora	melitensis	3
2007	TE	3542	3542-62	izs Mezzogiorno	CAMPANIA	AV	pecora	melitensis	3
2007	TE	3543	3543-63	izs Mezzogiorno	CAMPANIA	CE	bufalo	abortus	3
2007	TE	3544	3544-64	izs Mezzogiorno	CAMPANIA	CE	bovino	abortus	3
2007	TE	3545	3545-65	izs Mezzogiorno	CAMPANIA	AV	pecora	abortus	3
2007	TE	3546	3546-66	izs Mezzogiorno	CAMPANIA	CE	bufalo	abortus	3
2007	TE	3547	3547-67	izs Mezzogiorno	CAMPANIA	SA	bovino	abortus	3
2007	TE	3599	3599-68	izs Mezzogiorno	CAMPANIA	SA	pecora	abortus	3
2007	TE	3550	3550-69	izs Mezzogiorno	CALABRIA	CS	bovino	abortus	3
2007	TE	3550	3550-70	izs Mezzogiorno	CALABRIA	CS	bovino	abortus	3
2007	TE	3550	3550-71	izs Mezzogiorno	CALABRIA	CS	bovino	abortus	3
2007	TE	3550	3550-72	izs Mezzogiorno	CALABRIA	CS	bovino	abortus	3
2007	TE	3550	3550-73	izs Mezzogiorno	CALABRIA	CS	bovino	abortus	3
2007	TE	3550	3550-74	izs Mezzogiorno	CALABRIA	CS	bovino	abortus	3
2007	TE	3550	3550-75	izs Mezzogiorno	CALABRIA	CS	bovino	abortus	3
2007	TE	3550	3550-76	izs Mezzogiorno	CALABRIA	CS	bovino	abortus	3
2007	TE	3550	3550-77	izs Mezzogiorno	CALABRIA	CS	bovino	abortus	3
2007	TE	3550	3550-78	izs Mezzogiorno	CALABRIA	CS	bovino	abortus	3
2007	TE	3550	3550-79	izs Mezzogiorno	CALABRIA	CS	bovino	abortus	3
2007	TE	3550	3550-80	izs Mezzogiorno	CALABRIA	CS	bovino	abortus	3
2007	TE	3550	3550-81	izs Mezzogiorno	CALABRIA	CS	bovino	abortus	3
2007	TE	3550	3550-82	izs Mezzogiorno	CALABRIA	CS	bovino	abortus	3
2007	TE	3550	3550-83	izs Mezzogiorno	CALABRIA	CS	bovino	abortus	3
2007	TE	3550	3550-84	izs Mezzogiorno	CALABRIA	CS	bovino	abortus	3
2007	TE	3550	3550-85	izs Mezzogiorno	CALABRIA	CS	bovino	abortus	3
2007	TE	3550	3550-86	izs Mezzogiorno	CALABRIA	CS	bovino	abortus	3
2007	TE	3551	3551-87	izs Mezzogiorno	CALABRIA	KR	bovino	abortus	3
2007	TE	3552	3552-88	izs Mezzogiorno	CALABRIA	CS	bovino	abortus	3
2007	TE	3552	3552-89	izs Mezzogiorno	CALABRIA	CS	bovino	abortus	3
2007	TE	3553	3553-90	izs Mezzogiorno	CALABRIA	KR	bovino	abortus	3
2007	TE	3553	3553-91	izs Mezzogiorno	CALABRIA	KR	bovino	abortus	3
2007	TE	3553	3553-92	izs Mezzogiorno	CALABRIA	KR	bovino	abortus	3
2007	TE	3553	3553-93	izs Mezzogiorno	CALABRIA	KR	bovino	abortus	3
2007	TE	3554	3554-94	izs Mezzogiorno	CALABRIA	CS	bovino	abortus	3
2007	TE	3554	3554-95	izs Mezzogiorno	CALABRIA	CS	bovino	abortus	3
2007	TE	3555	3555-96	izs Mezzogiorno	CALABRIA	CS	bovino	abortus	3
2007	TE	3556	3556-97	izs Mezzogiorno	CALABRIA	CS	bovino	abortus	3
2007	TE	3556	3556-98	izs Mezzogiorno	CALABRIA	CS	bovino	abortus	3
2007	TE	3557	3557-99	izs Mezzogiorno	CALABRIA	KR	bovino	abortus	3
2007	TE	3557	3557-100	izs Mezzogiorno	CALABRIA	KR	bovino	abortus	3
2007	TE	3557	3557-101	izs Mezzogiorno	CALABRIA	KR	bovino	abortus	3
2007	TE	3557	3557-102	izs Mezzogiorno	CALABRIA	KR	bovino	abortus	3
2007	TE	3557	3557-103	izs Mezzogiorno	CALABRIA	KR	bovino	abortus	3
2007	TE	3557	3557-104	izs Mezzogiorno	CALABRIA	KR	bovino	abortus	3
2007	TE	3557	3557-105	izs Mezzogiorno	CALABRIA	KR	bovino	abortus	3
2007	TE	3557	3557-106	izs Mezzogiorno	CALABRIA	KR	bovino	abortus	3
2007	TE	3964	3964-107	izs Mezzogiorno	CALABRIA	CZ	pecora	melitensis	3
2007	TE	3964	3964-108	izs Mezzogiorno	CALABRIA	CZ	capra	melitensis	3
2007	TE	3964	3964-109	izs Mezzogiorno	CALABRIA	CZ	pecora	melitensis	3
2007	TE	3964	3964-110	izs Mezzogiorno	CALABRIA	CZ	pecora	abortus	3
2007	TE	3964	3964-111	izs Mezzogiorno	CALABRIA	CZ	pecora	melitensis	3
2007	TE	3964	3964-112	izs Mezzogiorno	CALABRIA	CZ	pecora	melitensis	3
2007	TE	3964	3964-113	izs Mezzogiorno	CALABRIA	CZ	pecora	melitensis	3
2007	TE	3964	3964-114	izs Mezzogiorno	CALABRIA	CZ	pecora	abortus	3
2007	TE	3964	3964-115	izs Mezzogiorno	CALABRIA	CZ	capra	melitensis	3
2007	TE	3964	3964-116	izs Mezzogiorno	CALABRIA	CZ	pecora	melitensis	3
2007	TE	4145	4145-117	izs Puglia e Basilicata	PUGLIA	FG	pecora	melitensis	3
2007	TE	4145	4145-118	izs Puglia e Basilicata	PUGLIA	FG	pecora	melitensis	3
2007	TE	4144	4144-119	izs Puglia e Basilicata	PUGLIA	LE	pecora	melitensis	3
2007	TE	4144	4144-120	izs Puglia e Basilicata	PUGLIA	LE	pecora	melitensis	3
2007	TE	4144	4144-121	izs Puglia e Basilicata	PUGLIA	LE	pecora	melitensis	3
2007	TE	4144	4144-122	izs Puglia e Basilicata	PUGLIA	LE	pecora	melitensis	3
2007	TE	4144	4144-123	izs Puglia e Basilicata	PUGLIA	LE	pecora	melitensis	3
2007	TE	4144	4144-124	izs Puglia e Basilicata	PUGLIA	LE	pecora	melitensis	3
2007	TE	4483	4483-125	izs Puglia e Basilicata	BASILICATA	PZ	bovino	abortus	1
2007	TE	4483	4483-126	izs Puglia e Basilicata	BASILICATA	PZ	bovino	abortus	1
2007	TE	4482	4482-127	izs Puglia e Basilicata	BASILICATA	PZ	bovino	abortus	1
2007	TE	4482	4482-128	izs Puglia e Basilicata	BASILICATA	PZ	bovino	abortus	1
2007	TE	4484	4484-129	izs Puglia e Basilicata	PUGLIA	TA	pecora	melitensis	3
2007	TE	4854	4854-130	izs Puglia e Basilicata	PUGLIA	BA	pecora	melitensis	3
2007	TE	4854	4854-131	izs Puglia e Basilicata	PUGLIA	BA	pecora	melitensis	3
2007	TE	4893	4893-132	izs Puglia e Basilicata	PUGLIA	FG	pecora	melitensis	3
2007	TE	4893	4893-133	izs Puglia e Basilicata	PUGLIA	FG	pecora	melitensis	3
2007	TE	4894	4894-134	izs Puglia e Basilicata	PUGLIA	FG	bovino	abortus	3
2007	TE	5114	5114-135	izs Mezzogiorno	CAMPANIA	SA	bovino	abortus	3
2007	TE	5113	5113-136	izs Mezzogiorno	PUGLIA	FG	bovino	abortus	3
2007	TE	5112	5112-137	izs Mezzogiorno	CAMPANIA	AV	bovino	abortus	3
2007	TE	5111	5111-138	izs Mezzogiorno	CAMPANIA	CE	bovino	abortus	1
2007	TE	5110	5110-139	izs Mezzogiorno	CAMPANIA	SA	bovino	abortus	3
2007	TE	5322	5322-140	izs Mezzogiorno	CALABRIA	CS	bovino	abortus	3
2007	TE	5322	5322-141	izs Mezzogiorno	CALABRIA	CS	bovino	abortus	3
2007	TE	5322	5322-142	izs Mezzogiorno	CALABRIA	CS	bovino	abortus	3
2007	TE	5321	5321-143	izs Mezzogiorno	CALABRIA	CS	bovino	abortus	3
2007	TE	5321	5321-144	izs Mezzogiorno	CALABRIA	CS	bovino	abortus	3
2007	TE	5321	5321-145	izs Mezzogiorno	CALABRIA	CS	bovino	abortus	3
2007	TE	5321	5321-146	izs Mezzogiorno	CALABRIA	CS	bovino	abortus	3
2007	TE	5321	5321-147	izs Mezzogiorno	CALABRIA	CS	bovino	abortus	3
2007	TE	5321	5321-148	izs Mezzogiorno	CALABRIA	CS	bovino	abortus	3
2007	TE	5321	5321-149	izs Mezzogiorno	CALABRIA	CS	bovino	abortus	3
2007	TE	5321	5321-150	izs Mezzogiorno	CALABRIA	CS	bovino	abortus	3
2007	TE	5314	5314-151	izs Mezzogiorno	CALABRIA	CZ	pecora	melitensis	3
2007	TE	5314	5314-152	izs Mezzogiorno	CALABRIA	CZ	pecora	melitensis	3
2007	TE	5314	5314-153	izs Mezzogiorno	CALABRIA	CZ	pecora	melitensis	3
2007	TE	5314	5314-154	izs Mezzogiorno	CALABRIA	CZ	pecora	melitensis	3
2007	TE	5314	5314-155	izs Mezzogiorno	CALABRIA	CZ	pecora	melitensis	3
2007	TE	5314	5314-156	izs Mezzogiorno	CALABRIA	CZ	pecora	melitensis	3
2007	TE	5314	5314-157	izs Mezzogiorno	CALABRIA	CZ	pecora	melitensis	3
2007	TE	5314	5314-158	izs Mezzogiorno	CALABRIA	CZ	pecora	melitensis	3
2007	TE	5314	5314-159	izs Mezzogiorno	CALABRIA	CZ	pecora	melitensis	3
2007	TE	5314	5314-160	izs Mezzogiorno	CALABRIA	CZ	pecora	melitensis	3
2007	TE	5314	5314-161	izs Mezzogiorno	CALABRIA	CZ	pecora	melitensis	3
2007	TE	5314	5314-162	izs Mezzogiorno	CALABRIA	CZ	pecora	melitensis	3
2007	TE	5314	5314-163	izs Mezzogiorno	CALABRIA	CZ	pecora	melitensis	3
2007	TE	5314	5314-164	izs Mezzogiorno	CALABRIA	CZ	pecora	melitensis	3
2007	TE	5314	5314-165	izs Mezzogiorno	CALABRIA	CZ	pecora	melitensis	3
2007	TE	5314	5314-166	izs Mezzogiorno	CALABRIA	CZ	pecora	melitensis	3
2007	TE	5314	5314-167	izs Mezzogiorno	CALABRIA	CZ	pecora	melitensis	3
2007	TE	5314	5314-168	izs Mezzogiorno	CALABRIA	CZ	pecora	melitensis	3
2007	TE	5314	5314-169	izs Mezzogiorno	CALABRIA	CZ	pecora	melitensis	3
2007	TE	5314	5314-170	izs Mezzogiorno	CALABRIA	CZ	pecora	melitensis	3
2007	TE	5314	5314-171	izs Mezzogiorno	CALABRIA	CZ	pecora	melitensis	3
2007	TE	5314	5314-172	izs Mezzogiorno	CALABRIA	CZ	pecora	melitensis	3
2007	TE	5314	5314-173	izs Mezzogiorno	CALABRIA	CZ	pecora	melitensis	3
2007	TE	5545	5545-174	izs Mezzogiorno	CAMPANIA	SA	pecora	abortus	3
2007	TE	5544	5544-175	izs Mezzogiorno	CAMPANIA	SA	bovino	abortus	3
2007	TE	5543	5543-176	izs Mezzogiorno	CAMPANIA	SA	bovino	abortus	3
2007	TE	5542	5542-177	izs Mezzogiorno	CAMPANIA	SA	bovino	abortus	3
2007	TE	5541	5541-178	izs Mezzogiorno	CAMPANIA	SA	bovino	abortus	3
2007	TE	5540	5540-179	izs Mezzogiorno	CAMPANIA	CE	bovino	abortus	3
2007	TE	5539	5539-180	izs Mezzogiorno	CAMPANIA	SA	bovino	abortus	3
2007	TE	5556	5556-181	izs Puglia e Basilicata	PUGLIA	FG	bovino	abortus	3
2007	TE	5557	5557-182	izs Puglia e Basilicata	PUGLIA	FG	bovino	abortus	3
2007	TE	5557	5557-183	izs Puglia e Basilicata	PUGLIA	FG	bovino	abortus	3
2007	TE	5557	5557-184	izs Puglia e Basilicata	PUGLIA	FG	bovino	abortus	3
2007	TE	5557	5557-185	izs Puglia e Basilicata	PUGLIA	FG	bovino	abortus	3
2007	TE	5557	5557-186	izs Puglia e Basilicata	PUGLIA	FG	bovino	abortus	3
2007	TE	5558	5558-187	izs Puglia e Basilicata	PUGLIA	FG	bovino	melitensis	3
2007	TE	5559	5559-188	izs Puglia e Basilicata	PUGLIA	FG	pecora	melitensis	3
2007	TE	5559	5559-189	izs Puglia e Basilicata	PUGLIA	FG	pecora	melitensis	3
2007	TE	5560	5560-190	izs Puglia e Basilicata	PUGLIA	FG	bovino	abortus	3
2007	TE	5560	5560-191	izs Puglia e Basilicata	PUGLIA	FG	bovino	abortus	3
2007	TE	5561	5561-192	izs Puglia e Basilicata	PUGLIA	FG	bovino	abortus	3
2007	TE	5561	5561-193	izs Puglia e Basilicata	PUGLIA	FG	bovino	abortus	3
2007	TE	5625	5625-194	izs Mezzogiorno	CALABRIA	CS	bovino	abortus	3
2007	TE	5625	5625-195	izs Mezzogiorno	CALABRIA	CS	bovino	abortus	3
2007	TE	5625	5625-196	izs Mezzogiorno	CALABRIA	CS	bovino	abortus	3
2007	TE	5625	5625-197	izs Mezzogiorno	CALABRIA	CS	bovino	abortus	3
2007	TE	5625	5625-198	izs Mezzogiorno	CALABRIA	CS	bovino	abortus	3
2007	TE	5625	5625-199	izs Mezzogiorno	CALABRIA	CS	bovino	abortus	3
2007	TE	5625	5625-200	izs Mezzogiorno	CALABRIA	CS	bovino	abortus	3
2007	TE	5625	5625-201	izs Mezzogiorno	CALABRIA	CS	bovino	abortus	3
2007	TE	5625	5625-202	izs Mezzogiorno	CALABRIA	CS	bovino	abortus	3
2007	TE	5625	5625-203	izs Mezzogiorno	CALABRIA	CS	bovino	abortus	3
2007	TE	5625	5625-204	izs Mezzogiorno	CALABRIA	CS	bovino	abortus	3
2007	TE	5622	5622-205	izs Mezzogiorno	CALABRIA	CS	bovino	abortus	3
2007	TE	5623	5623-206	izs Mezzogiorno	CALABRIA	CS	pecora	melitensis	3
2007	TE	5623	5623-207	izs Mezzogiorno	CALABRIA	CS	pecora	melitensis	3
2007	TE	5623	5623-208	izs Mezzogiorno	CALABRIA	CS	pecora	melitensis	3
2007	TE	5624	5624-209	izs Mezzogiorno	CALABRIA	CS	bovino	abortus	3
2007	TE	5624	5624-210	izs Mezzogiorno	CALABRIA	CS	bovino	abortus	3
2007	TE	5624	5624-211	izs Mezzogiorno	CALABRIA	CS	bovino	abortus	3
2007	TE	5624	5624-212	izs Mezzogiorno	CALABRIA	CS	bovino	abortus	3
2007	TE	5624	5624-213	izs Mezzogiorno	CALABRIA	CS	bovino	abortus	3
2007	TE	5624	5624-214	izs Mezzogiorno	CALABRIA	CS	bovino	abortus	3
2007	TE	5889	5889-215	izs Mezzogiorno	PUGLIA	FG	bovino	abortus	3
2007	TE	5889	5889-216	izs Mezzogiorno	PUGLIA	FG	bovino	abortus	3
2007	TE	5889	5889-217	izs Mezzogiorno	PUGLIA	FG	bovino	abortus	3
2007	TE	5889	5889-218	izs Mezzogiorno	PUGLIA	FG	bovino	abortus	3
2007	TE	5889	5889-219	izs Mezzogiorno	PUGLIA	FG	bovino	abortus	3
2007	TE	5889	5889-220	izs Mezzogiorno	PUGLIA	FG	bovino	abortus	3
2007	TE	5889	5889-221	izs Mezzogiorno	PUGLIA	FG	bovino	abortus	3
2007	TE	5706	5706-222	izs Piemonte Valle D'Aosta	PIEMONTE	TO	cinghiale	suis	2
2007	TE	5706	5706-223	izs Piemonte Valle D'Aosta	PIEMONTE	TO	cinghiale	suis	2
2007	TE	5706	5706-224	izs Piemonte Valle D'Aosta	PIEMONTE	TO	cinghiale	suis	2
2007	TE	5706	5706-225	izs Piemonte Valle D'Aosta	PIEMONTE	TO	cinghiale	suis	2
2007	TE	6080	6080-226	izs Mezzogiorno	CALABRIA	CS	bovino	abortus	3
2007	TE	6080	6080-227	izs Mezzogiorno	CALABRIA	CS	bovino	abortus	3
2007	TE	6080	6080-228	izs Mezzogiorno	CALABRIA	CS	bovino	abortus	3
2007	TE	6079	6079-229	izs Mezzogiorno	CALABRIA	CS	bovino	abortus	3
2007	TE	6079	6079-230	izs Mezzogiorno	CALABRIA	CS	bovino	abortus	3
2007	TE	6079	6079-231	izs Mezzogiorno	CALABRIA	CS	bovino	abortus	3
2007	TE	6079	6079-232	izs Mezzogiorno	CALABRIA	CS	bovino	abortus	3
2007	TE	6079	6079-233	izs Mezzogiorno	CALABRIA	CS	bovino	abortus	3
2007	TE	6079	6079-234	izs Mezzogiorno	CALABRIA	CS	bovino	abortus	3
2007	TE	6078	6078-235	izs Mezzogiorno	CALABRIA	CS	bovino	abortus	3
2007	TE	6078	6078-236	izs Mezzogiorno	CALABRIA	CS	bovino	abortus	3
2007	TE	6078	6078-237	izs Mezzogiorno	CALABRIA	CS	bovino	abortus	3
2007	TE	6078	6078-238	izs Mezzogiorno	CALABRIA	CS	bovino	abortus	3
2007	TE	6077	6077-239	izs Mezzogiorno	CALABRIA	KR	bovino	abortus	3
2007	TE	6077	6077-240	izs Mezzogiorno	CALABRIA	KR	bovino	abortus	3
2007	TE	6077	6077-241	izs Mezzogiorno	CALABRIA	KR	bovino	abortus	3
2007	TE	6077	6077-242	izs Mezzogiorno	CALABRIA	KR	bovino	abortus	3
2007	TE	6076	6076-243	izs Mezzogiorno	CALABRIA	CS	bovino	abortus	3
2007	TE	6076	6076-244	izs Mezzogiorno	CALABRIA	CS	bovino	abortus	3
2007	TE	6076	6076-245	izs Mezzogiorno	CALABRIA	CS	bovino	abortus	3
2007	TE	6075	6075-246	izs Mezzogiorno	CALABRIA	KR	bovino	abortus	3
2007	TE	6075	6075-247	izs Mezzogiorno	CALABRIA	KR	bovino	abortus	3
2007	TE	6340	6340-248	izs Sicilia	SICILIA	Messina	pecora	melitensis	3
2007	TE	6340	6340-249	izs Sicilia	SICILIA	Messina	pecora	melitensis	3
2007	TE	6340	6340-250	izs Sicilia	SICILIA	Messina	pecora	melitensis	3
2007	TE	6340	6340-251	izs Sicilia	SICILIA	Messina	pecora	melitensis	3
2007	TE	6340	6340-252	izs Sicilia	SICILIA	Messina	pecora	melitensis	3
2007	TE	6340	6340-253	izs Sicilia	SICILIA	Messina	pecora	melitensis	3
2007	TE	6340	6340-254	izs Sicilia	SICILIA	Messina	bovino	abortus	3
2007	TE	6340	6340-255	izs Sicilia	SICILIA	Messina	pecora	melitensis	3
2007	TE	6340	6340-256	izs Sicilia	SICILIA	Messina	pecora	melitensis	3
2007	TE	6340	6340-257	izs Sicilia	SICILIA	Messina	pecora	melitensis	3
2007	TE	6340	6340-258	izs Sicilia	SICILIA	Messina	bovino	abortus	3
2007	TE	6340	6340-259	izs Sicilia	SICILIA	Messina	bovino	abortus	3
2007	TE	6340	6340-260	izs Sicilia	SICILIA	Ragusa	bovino	abortus	3
2007	TE	6340	6340-261	izs Sicilia	SICILIA	Ragusa	bovino	abortus	3
2007	TE	6340	6340-262	izs Sicilia	SICILIA	Ragusa	pecora	melitensis	3
2007	TE	6340	6340-263	izs Sicilia	SICILIA	Ragusa	bovino	abortus	3
2007	TE	6340	6340-264	izs Sicilia	SICILIA	Ragusa	pecora	melitensis	3
2007	TE	6340	6340-265	izs Sicilia	SICILIA	Ragusa	bovino	abortus	3
2007	TE	6340	6340-266	izs Sicilia	SICILIA	Ragusa	bovino	abortus	3
2007	TE	6340	6340-267	izs Sicilia	SICILIA	Ragusa	pecora	melitensis	3
2007	TE	6340	6340-268	izs Sicilia	SICILIA	Ragusa	pecora	melitensis	3
2007	TE	6340	6340-269	izs Sicilia	SICILIA	Ragusa	pecora	melitensis	3
2007	TE	6340	6340-270	izs Sicilia	SICILIA	Ragusa	bovino	abortus	3
2007	TE	6340	6340-271	izs Sicilia	SICILIA	Ragusa	bovino	abortus	3
2007	TE	6340	6340-272	izs Sicilia	SICILIA	Ragusa	pecora	melitensis	3
2007	TE	6340	6340-273	izs Sicilia	SICILIA	Ragusa	pecora	melitensis	3
2007	TE	6340	6340-274	izs Sicilia	SICILIA	Ragusa	pecora	melitensis	3
2007	TE	6340	6340-275	izs Sicilia	SICILIA	Ragusa	pecora	melitensis	3
2007	TE	6340	6340-276	izs Sicilia	SICILIA	Ragusa	pecora	melitensis	3
2007	TE	6340	6340-277	izs Sicilia	SICILIA	Ragusa	bovino	abortus	3
2007	TE	6340	6340-278	izs Sicilia	SICILIA	Ragusa	pecora	melitensis	3
2007	TE	6340	6340-279	izs Sicilia	SICILIA	Ragusa	pecora	melitensis	3
2007	TE	6340	6340-280	izs Sicilia	SICILIA	Messina	pecora	melitensis	3
2007	TE	6340	6340-281	izs Sicilia	SICILIA	Messina	pecora	melitensis	3
2007	TE	6340	6340-282	izs Sicilia	SICILIA	Messina	pecora	melitensis	3
2007	TE	6340	6340-283	izs Sicilia	SICILIA	Messina	pecora	melitensis	3
2007	TE	6340	6340-284	izs Sicilia	SICILIA	Messina	pecora	melitensis	3
2007	TE	6340	6340-285	izs Sicilia	SICILIA	Messina	pecora	melitensis	3
2007	TE	6340	6340-286	izs Sicilia	SICILIA	Messina	pecora	melitensis	3
2007	TE	6340	6340-287	izs Sicilia	SICILIA	Messina	bovino	abortus	3
2007	TE	6340	6340-288	izs Sicilia	SICILIA	Ragusa	pecora	melitensis	3
2007	TE	6340	6340-289	izs Sicilia	SICILIA	Ragusa	pecora	melitensis	3
2007	TE	6340	6340-290	izs Sicilia	SICILIA	Ragusa	pecora	melitensis	3
2007	TE	6340	6340-291	izs Sicilia	SICILIA	Ragusa	pecora	melitensis	3
2007	TE	6340	6340-292	izs Sicilia	SICILIA	Ragusa	pecora	melitensis	3
2007	TE	6340	6340-293	izs Sicilia	SICILIA	Ragusa	pecora	melitensis	3
2007	TE	6340	6340-294	izs Sicilia	SICILIA	Ragusa	pecora	melitensis	3
2007	TE	6340	6340-295	izs Sicilia	SICILIA	Ragusa	pecora	melitensis	3
2007	TE	6340	6340-296	izs Sicilia	SICILIA	Ragusa	pecora	melitensis	3
2007	TE	6340	6340-297	izs Sicilia	SICILIA	Ragusa	pecora	melitensis	3
2007	TE	6340	6340-298	izs Sicilia	SICILIA	Ragusa	pecora	melitensis	3
2007	TE	6340	6340-299	izs Sicilia	SICILIA	Ragusa	pecora	melitensis	3
2007	TE	6340	6340-300	izs Sicilia	SICILIA	Ragusa	pecora	melitensis	3
2007	TE	6340	6340-301	izs Sicilia	SICILIA	Ragusa	pecora	melitensis	3
2007	TE	6340	6340-302	izs Sicilia	SICILIA	Ragusa	pecora	melitensis	3
2007	TE	6340	6340-303	izs Sicilia	SICILIA	Ragusa	pecora	melitensis	3
2007	TE	6340	6340-304	izs Sicilia	SICILIA	Ragusa	pecora	melitensis	3
2007	TE	6340	6340-305	izs Sicilia	SICILIA	Catania	pecora	melitensis	3
2007	TE	6340	6340-306	izs Sicilia	SICILIA	Catania	pecora	melitensis	3
2007	TE	6340	6340-307	izs Sicilia	SICILIA	Catania	pecora	melitensis	3
2007	TE	6340	6340-308	izs Sicilia	SICILIA	Catania	pecora	melitensis	3
2007	TE	6340	6340-309	izs Sicilia	SICILIA	Catania	pecora	melitensis	3
2007	TE	6340	6340-310	izs Sicilia	SICILIA	Catania	pecora	melitensis	3
2007	TE	6340	6340-311	izs Sicilia	SICILIA	Catania	pecora	melitensis	3
2007	TE	6340	6340-312	izs Sicilia	SICILIA	Catania	pecora	melitensis	3
2007	TE	6340	6340-313	izs Sicilia	SICILIA	Catania	pecora	melitensis	3
2007	TE	6340	6340-314	izs Sicilia	SICILIA	Catania	pecora	melitensis	3
2007	TE	6340	6340-315	izs Sicilia	SICILIA	Catania	pecora	melitensis	3
2007	TE	6340	6340-316	izs Sicilia	SICILIA	Catania	bovino	abortus	3
2007	TE	6340	6340-317	izs Sicilia	SICILIA	Catania	bovino	abortus	3
2007	TE	6340	6340-318	izs Sicilia	SICILIA	Catania	pecora	melitensis	3
2007	TE	6340	6340-319	izs Sicilia	SICILIA	Catania	pecora	melitensis	3
2007	TE	6340	6340-320	izs Sicilia	SICILIA	Catania	pecora	melitensis	3
2007	TE	6340	6340-321	izs Sicilia	SICILIA	Catania	pecora	melitensis	3
2007	TE	6340	6340-322	izs Sicilia	SICILIA	Catania	pecora	melitensis	3
2007	TE	6340	6340-323	izs Sicilia	SICILIA	Catania	pecora	melitensis	3
2007	TE	6340	6340-324	izs Sicilia	SICILIA	Catania	pecora	melitensis	3
2007	TE	6340	6340-325	izs Sicilia	SICILIA	Catania	pecora	melitensis	3
2007	TE	6340	6340-326	izs Sicilia	SICILIA	Catania	pecora	melitensis	3
2007	TE	6340	6340-327	izs Sicilia	SICILIA	Catania	pecora	melitensis	3
2007	TE	6544	6544-328	izs Puglia e Basilicata	PUGLIA	TA	pecora	melitensis	3
2007	TE	6545	6545-329	izs Puglia e Basilicata	PUGLIA	FG	pecora	melitensis	3
2007	TE	6545	6545-330	izs Puglia e Basilicata	PUGLIA	FG	pecora	melitensis	3
2007	TE	6546	6546-331	izs Puglia e Basilicata	PUGLIA	FG	pecora	melitensis	3
2007	TE	6547	6547-332	izs Puglia e Basilicata	PUGLIA	FG	bovino	abortus	3
2007	TE	6548	6548-333	izs Puglia e Basilicata	PUGLIA	FG	bovino	abortus	3
2007	TE	6549	6549-334	izs Puglia e Basilicata	PUGLIA	BA	pecora	melitensis	3
2007	TE	6550	6550-335	izs Puglia e Basilicata	PUGLIA	FG	bovino	abortus	3
2007	TE	6550	6550-336	izs Puglia e Basilicata	PUGLIA	FG	bovino	abortus	3
2007	TE	6551	6551-337	izs Puglia e Basilicata	PUGLIA	FG	pecora	melitensis	3
2007	TE	6551	6551-338	izs Puglia e Basilicata	PUGLIA	FG	pecora	melitensis	3
2007	TE	6551	6551-339	izs Puglia e Basilicata	PUGLIA	FG	pecora	melitensis	3
2007	TE	6554	6554-340	izs Mezzogiorno	CAMPANIA	SA	pecora	melitensis	3
2007	TE	6555	6555-341	izs Mezzogiorno	CAMPANIA	CE	bufalo	abortus	1
2007	TE	6556	6556-342	izs Mezzogiorno	CAMPANIA	AV	bovino	abortus	3
2007	TE	6557	6557-343	izs Mezzogiorno	CAMPANIA	CE	pecora	melitensis	3
2007	TE	6558	6558-344	izs Mezzogiorno	CAMPANIA	AV	bovino	abortus	1
2007	TE	6967	6967-345	izs Puglia e Basilicata	PUGLIA	FG	pecora	abortus	3
2007	TE	6968	6968-346	izs Puglia e Basilicata	PUGLIA	FG	bovino	abortus	3
2007	TE	6968	6968-347	izs Puglia e Basilicata	PUGLIA	FG	bovino	abortus	3
2007	TE	6967	6967-348	izs Puglia e Basilicata	PUGLIA	FG	pecora	abortus	3
2007	TE	6969	6969-349	izs Puglia e Basilicata	PUGLIA	FG	pecora	melitensis	3
2007	TE	6970	6970-350	izs Puglia e Basilicata	PUGLIA	BA	pecora	melitensis	3
2007	TE	6971	6971-351	izs Puglia e Basilicata	PUGLIA	FG	bovino	abortus	3
2007	TE	6972	6972-352	izs Puglia e Basilicata	PUGLIA	TA	pecora	melitensis	3
2007	TE	6972	6972-353	izs Puglia e Basilicata	PUGLIA	TA	pecora	melitensis	3
2007	TE	6972	6972-354	izs Puglia e Basilicata	PUGLIA	TA	pecora	melitensis	3
2007	TE	6972	6972-355	izs Puglia e Basilicata	PUGLIA	TA	pecora	melitensis	3
2007	TE	6972	6972-356	izs Puglia e Basilicata	PUGLIA	TA	pecora	melitensis	3
2007	IS	2827	2827-357	izs Abruzzo e Molise	MOLISE	IS	bovino	abortus	3
2007	IS	2827	2827-358	izs Abruzzo e Molise	MOLISE	IS	bovino	abortus	3
2007	IS	2827	2827-359	izs Abruzzo e Molise	MOLISE	IS	bovino	abortus	3
2007	IS	2827	2827-360	izs Abruzzo e Molise	MOLISE	IS	bovino	abortus	3
2007	TE	7216	7216-361	izs mezzogiorno	CALABRIA	CS	bovino	abortus	3
2007	TE	7217	7217-362	izs mezzogiorno	CALABRIA	CS	bovino	abortus	3
2007	TE	7217	7217-363	izs mezzogiorno	CALABRIA	CS	bovino	abortus	3
2007	TE	7219	7219-364	izs mezzogiorno	CALABRIA	CS	bovino	abortus	3
2007	TE	7218	7218-365	izs mezzogiorno	CALABRIA	CS	bovino	abortus	3
2007	TE	7220	7220-366	izs mezzogiorno	CALABRIA	CS	bovino	abortus	3
2007	TE	7221	7221-367	izs mezzogiorno	CALABRIA	CS	bovino	abortus	3
2007	TE	7222	7222-368	izs mezzogiorno	CALABRIA	CS	bovino	abortus	3
2007	TE	7222	7222-369	izs mezzogiorno	CALABRIA	CS	bovino	abortus	3
2007	TE	7222	7222-370	izs mezzogiorno	CALABRIA	CS	bovino	abortus	3
2007	TE	7222	7222-371	izs mezzogiorno	CALABRIA	CS	bovino	abortus	3
2007	TE	7223	7223-372	izs mezzogiorno	CALABRIA	CS	bovino	abortus	3
2007	TE	7223	7223-373	izs mezzogiorno	CALABRIA	CS	bovino	abortus	3
2007	TE	7224	7224-374	izs mezzogiorno	CALABRIA	CS	bovino	abortus	3
2007	TE	7224	7224-375	izs mezzogiorno	CALABRIA	CS	bovino	abortus	3
2007	TE	7225	7225-376	izs mezzogiorno	CALABRIA	CS	bovino	abortus	3
2007	TE	7226	7226-377	izs mezzogiorno	CALABRIA	CS	bovino	abortus	3
2007	TE	7226	7226-378	izs mezzogiorno	CALABRIA	CS	bovino	abortus	3
2007	TE	7227	7227-379	izs mezzogiorno	CALABRIA	CS	bovino	abortus	3
2007	TE	7227	7227-380	izs mezzogiorno	CALABRIA	CS	bovino	abortus	3
2007	TE	7227	7227-381	izs mezzogiorno	CALABRIA	CS	bovino	abortus	3
2007	CB	2828	2828-382	izs Abruzzo e Molise	MOLISE	IS	pecora	abortus	3
2007	TE	6765	6765-383	izs mezzogiorno	CALABRIA		pecora	melitensis	3
2007	TE	6765	6765-384	izs mezzogiorno	CALABRIA		pecora	melitensis	3
2007	TE	6765	6765-385	izs mezzogiorno	CALABRIA		pecora	melitensis	3
2007	TE	6765	6765-386	izs mezzogiorno	CALABRIA		pecora	melitensis	3
2007	TE	6765	6765-387	izs mezzogiorno	CALABRIA		pecora	melitensis	3
2007	TE	6765	6765-388	izs mezzogiorno	CALABRIA		pecora	melitensis	3
2007	TE	6765	6765-389	izs mezzogiorno	CALABRIA		pecora	melitensis	3
2007	CB	2825	2825-390	izs Abruzzo e Molise	MOLISE	IS	pecora	abortus	3
2007	CB	2825	2825-391	izs Abruzzo e Molise	MOLISE	IS	pecora	abortus	3
2007	CB	2828	2828-392	izs Abruzzo e Molise	MOLISE	IS	pecora	abortus	3
2007	TE	6959	6959-393	izs mezzogiorno	CAMPANIA	SA	pecora	abortus	3
2007	TE	6959	6959-394	izs mezzogiorno	CAMPANIA	SA	pecora	abortus	3
2007	TE	6959	6959-395	izs mezzogiorno	CAMPANIA	SA	pecora	abortus	3
2007	TE	6959	6959-396	izs mezzogiorno	CAMPANIA	SA	pecora	abortus	3
2007	TE	6959	6959-397	izs mezzogiorno	CAMPANIA	SA	pecora	abortus	3
2007	TE	6959	6959-398	izs mezzogiorno	CAMPANIA	SA	pecora	abortus	3
2007	TE	6959	6959-399	izs mezzogiorno	CAMPANIA	SA	pecora	abortus	3
2007	TE	6959	6959-400	izs mezzogiorno	CAMPANIA	SA	pecora	abortus	3
2007	TE	6959	6959-401	izs mezzogiorno	CAMPANIA	SA	pecora	abortus	3
2007	TE	7901	7901-402	izs Puglia e Basilicata	PUGLIA	FG	pecora	melitensis	3
2007	TE	7902	7902-403	izs Puglia e Basilicata	PUGLIA	FG	bovino	abortus	3
2007	TE	7902	7902-404	izs Puglia e Basilicata	PUGLIA	FG	bovino	abortus	3
2007	TE	7903	7903-405	izs Puglia e Basilicata	PUGLIA	FG	pecora	abortus	3
2007	TE	7903	7903-406	izs Puglia e Basilicata	PUGLIA	FG	pecora	abortus	3
2007	TE	7903	7903-407	izs Puglia e Basilicata	PUGLIA	FG	pecora	abortus	3
2007	TE	7904	7904-408	izs Puglia e Basilicata	PUGLIA	FG	bovino	abortus	3
2007	TE	7904	7904-409	izs Puglia e Basilicata	PUGLIA	FG	bovino	abortus	3
2007	TE	7905	7905-410	izs Puglia e Basilicata	PUGLIA	FG	bovino	abortus	3
2007	TE	7905	7905-411	izs Puglia e Basilicata	PUGLIA	FG	bovino	abortus	3
2007	TE	7906	7906-412	izs Puglia e Basilicata	PUGLIA	FG	bovino	abortus	3
2007	TE	8406	8406-413	izs mezzogiorno	CAMPANIA	CE	bufalo	abortus	1
2007	TE	8407	8407-414	izs mezzogiorno	CAMPANIA	CE	pecora	melitensis	3
2007	TE	8408	8408-415	izs mezzogiorno	CAMPANIA	SA	pecora	melitensis	3
2007	TE	8409	8409-416	izs mezzogiorno	CAMPANIA	CE	bovino	abortus	1
2007	TE	8410	8410-417	izs mezzogiorno	SICILIA	ME	bovino	abortus	3
2007	TE	8411	8411-418	izs mezzogiorno	CAMPANIA	CE	bufalo	abortus	1
2007	TE	8412	8412-419	izs mezzogiorno	CAMPANIA	CE	bufalo	abortus	1
2007	TE	8413	8413-420	izs mezzogiorno	CAMPANIA	CE	pecora	melitensis	3
2007	TE	8414	8414-421	izs mezzogiorno	CAMPANIA	SA	pecora	melitensis	3
2007	TE	8415	8415-422	izs mezzogiorno	CAMPANIA	CE	pecora	melitensis	3
2007	TE	8417	8417-423	izs mezzogiorno	CAMPANIA	SA	bovino	abortus	3
2007	TE	8418	8418-424	izs mezzogiorno	CAMPANIA	NA	pecora	melitensis	3
2007	TE	8419	8419-425	izs mezzogiorno	CAMPANIA	CE	bovino	abortus	3
2007	TE	8420	8420-426	izs mezzogiorno	CAMPANIA	SA	pecora	melitensis	3
2007	TE	8421	8421-427	izs mezzogiorno	CAMPANIA	CE	bovino	abortus	3
2007	TE	8819	8819-428	izs mezzogiorno	CALABRIA	CZ	pecora	abortus	3
2007	TE	8819	8819-429	izs mezzogiorno	CALABRIA	CZ	pecora	melitensis	3
2007	TE	8819	8819-430	izs mezzogiorno	CALABRIA	CZ	pecora	melitensis	3
2007	TE	8819	8819-431	izs mezzogiorno	CALABRIA	CZ	pecora	melitensis	3
2007	TE	8819	8819-432	izs mezzogiorno	CALABRIA	CZ	pecora	abortus	3
2007	TE	8819	8819-433	izs mezzogiorno	CALABRIA	CZ	pecora	melitensis	3
2007	TE	8819	8819-434	izs mezzogiorno	CALABRIA	CZ	pecora	melitensis	3
2007	TE	8819	8819-435	izs mezzogiorno	CALABRIA	CZ	pecora	melitensis	3
2007	TE	8819	8819-436	izs mezzogiorno	CALABRIA	CZ	pecora	melitensis	3
2007	TE	8819	8819-437	izs mezzogiorno	CALABRIA	CZ	pecora	melitensis	3
2007	TE	8736	8736-438	izs mezzogiorno	CALABRIA	CS	bovino	abortus	1
2007	TE	8736	8736-439	izs mezzogiorno	CALABRIA	CS	bovino	abortus	1
2007	TE	8736	8736-440	izs mezzogiorno	CALABRIA	CS	bovino	abortus	1
2007	TE	8737	8737-441	izs mezzogiorno	CALABRIA	CS	bovino	abortus	3
2007	TE	8737	8737-442	izs mezzogiorno	CALABRIA	CS	bovino	abortus	3
2007	TE	8737	8737-443	izs mezzogiorno	CALABRIA	CS	bovino	abortus	3
2007	TE	8737	8737-444	izs mezzogiorno	CALABRIA	CS	bovino	abortus	3
2007	TE	8738	8738-445	izs mezzogiorno	CALABRIA	CS	bovino	abortus	3
2007	TE	8739	8739-446	izs mezzogiorno	CALABRIA	CS	bovino	abortus	3
2007	TE	8739	8739-447	izs mezzogiorno	CALABRIA	CS	bovino	abortus	3
2007	TE	8740	8740-448	izs mezzogiorno	CALABRIA	CS	bovino	abortus	1
2007	TE	8740	8740-449	izs mezzogiorno	CALABRIA	CS	bovino	abortus	1
2007	TE	8741	8741-450	izs mezzogiorno	CALABRIA	CS	bovino	abortus	3
2007	TE	8742	8742-451	izs mezzogiorno	CALABRIA	CS	bovino	abortus	1
2007	TE	8742	8742-452	izs mezzogiorno	CALABRIA	CS	bovino	abortus	1
2007	TE	9088	9088-453	izs Puglia e Basilicata	PUGLIA	BT	pecora	abortus	3
2007	TE	9089	9089-454	izs Puglia e Basilicata	PUGLIA	FG	bufalo	abortus	1
2007	TE	9089	9089-455	izs Puglia e Basilicata	PUGLIA	FG	bufalo	abortus	1
2007	TE	9089	9089-456	izs Puglia e Basilicata	PUGLIA	FG	bufalo	abortus	1
2007	TE	9089	9089-457	izs Puglia e Basilicata	PUGLIA	FG	bufalo	abortus	1
2007	TE	9089	9089-458	izs Puglia e Basilicata	PUGLIA	FG	bufalo	abortus	1
2007	TE	9089	9089-459	izs Puglia e Basilicata	PUGLIA	FG	bufalo	abortus	1
2007	TE	9089	9089-460	izs Puglia e Basilicata	PUGLIA	FG	bufalo	abortus	1
2007	TE	9089	9089-461	izs Puglia e Basilicata	PUGLIA	FG	bufalo	abortus	1
2007	TE	9090	9090-462	izs Puglia e Basilicata	PUGLIA	FG	bufalo	abortus	1
2007	TE	9090	9090-463	izs Puglia e Basilicata	PUGLIA	FG	bufalo	abortus	1
2007	TE	9503	9503-464	izs Mezzogiorno	CALABRIA	CS	bovino	abortus	3
2007	TE	9503	9503-465	izs Mezzogiorno	CALABRIA	CS	bovino	abortus	3
2007	TE	9503	9503-466	izs Mezzogiorno	CALABRIA	CS	bovino	abortus	3
2007	TE	9502	9502-467	izs Mezzogiorno	CALABRIA	KR	bovino	abortus	3
2007	TE	9502	9502-468	izs Mezzogiorno	CALABRIA	KR	bovino	abortus	3
2007	TE	9504	9504-469	izs Mezzogiorno	CALABRIA	CS	bovino	abortus	3
2007	TE	9505	9505-470	izs Mezzogiorno	CALABRIA	CS	bovino	abortus	3
2007	TE	9505	9505-471	izs Mezzogiorno	CALABRIA	CS	bovino	abortus	3
2007	TE	9506	9506-472	izs Mezzogiorno	CALABRIA	CS	bovino	abortus	3
2007	TE	9506	9506-473	izs Mezzogiorno	CALABRIA	CS	bovino	abortus	3
2007	TE	9506	9506-474	izs Mezzogiorno	CALABRIA	CS	bovino	abortus	3
2007	TE	9506	9506-475	izs Mezzogiorno	CALABRIA	CS	bovino	abortus	3
2007	TE	9507	9507-476	izs Mezzogiorno	CALABRIA	CS	pecora	abortus	3
2007	TE	9508	9508-477	izs Mezzogiorno	CALABRIA	CS	bovino	abortus	3
2007	TE	9509	9509-478	izs Mezzogiorno	CALABRIA	KR	bovino	abortus	3
2007	TE	9510	9510-479	izs Mezzogiorno	CALABRIA	CS	bovino	abortus	3
2007	TE	9647	9647-480	izs Piemonte Valle D'Aosta	PIEMONTE	TO	cinghiale	suis	2
2007	TE	9647	9647-481	izs Piemonte Valle D'Aosta	PIEMONTE	TO	cinghiale	suis	2
2007	TE	9647	9647-482	izs Piemonte Valle D'Aosta	PIEMONTE	TO	cinghiale	suis	2
2007	TE	9647	9647-483	izs Piemonte Valle D'Aosta	PIEMONTE	TO	cinghiale	suis	2
2007	TE	9598	9598-484	izs Puglia e Basilicata	PUGLIA	BR	pecora	melitensis	3
2007	CB	3633	3633-485	izs Abruzzo e Molise	MOLISE	IS	bovino	abortus	3
2007	TE	9822	9822-486	izs mezzogiorno	CALABRIA	CS	pecora	melitensis	3
2007	TE	9822	9822-487	izs mezzogiorno	CALABRIA	CS	pecora	melitensis	3
2007	TE	9822	9822-488	izs mezzogiorno	CALABRIA	CS	pecora	melitensis	3
2007	TE	9822	9822-489	izs mezzogiorno	CALABRIA	CS	pecora	melitensis	3
2007	TE	9822	9822-490	izs mezzogiorno	CALABRIA	CS	pecora	melitensis	3
2007	TE	9822	9822-491	izs mezzogiorno	CALABRIA	CS	pecora	melitensis	3
2007	TE	9822	9822-492	izs mezzogiorno	CALABRIA	CS	pecora	melitensis	3
2007	TE	9848	9848-493	izs mezzogiorno	CAMPANIA	SA	pecora	melitensis	3
2007	TE	9846	9846-494	izs mezzogiorno	CAMPANIA	CE	bovino	abortus	1
2007	TE	9847	9847-495	izs mezzogiorno	CALABRIA	CS	bovino	abortus	3
2007	TE	9850	9850-496	izs mezzogiorno	CAMPANIA	SA	pecora	melitensis	3
2007	TE	9845	9845-497	izs mezzogiorno	CAMPANIA	SA	bovino	abortus	3
2007	TE	9849	9849-498	izs mezzogiorno	PUGLIA	FG	bovino	abortus	3
2007	TE	9821	9821-499	izs mezzogiorno	CALABRIA	CS	bovino	abortus	3
2007	TE	9819	9819-500	izs mezzogiorno	CALABRIA	CS	pecora	melitensis	3
2007	TE	9819	9819-501	izs mezzogiorno	CALABRIA	CS	pecora	melitensis	3
2007	TE	9819	9819-502	izs mezzogiorno	CALABRIA	CS	pecora	melitensis	3
2007	TE	9819	9819-503	izs mezzogiorno	CALABRIA	CS	pecora	melitensis	3
2007	TE	9819	9819-504	izs mezzogiorno	CALABRIA	CS	pecora	melitensis	3
2007	TE	9819	9819-505	izs mezzogiorno	CALABRIA	CS	pecora	melitensis	3
2007	TE	9819	9819-506	izs mezzogiorno	CALABRIA	CS	pecora	melitensis	3
2007	TE	9819	9819-507	izs mezzogiorno	CALABRIA	CS	pecora	melitensis	3
2007	TE	9819	9819-508	izs mezzogiorno	CALABRIA	CS	pecora	melitensis	3
2007	TE	9820	9820-509	izs mezzogiorno	CALABRIA	KR	bovino	abortus	3
2007	TE	9820	9820-510	izs mezzogiorno	CALABRIA	KR	bovino	abortus	3
2007	TE	10209	10209-511	izs Puglia e Basilicata	PUGLIA	LE	pecora	melitensis	3
2007	TE	10720	10720-512	izs Puglia e Basilicata	PUGLIA	LE	pecora	melitensis	3
2007	TE	10720	10720-513	izs Puglia e Basilicata	PUGLIA	LE	pecora	melitensis	3
2007	TE	10720	10720-514	izs Puglia e Basilicata	PUGLIA	LE	pecora	melitensis	3
2007	TE	10666	10666-515	izs Puglia e Basilicata	PUGLIA	FG	bovino	abortus	3
2007	TE	10665	10665-516	izs Puglia e Basilicata	PUGLIA	BA	pecora	melitensis	3
2007	TE	10665	10665-517	izs Puglia e Basilicata	PUGLIA	BA	pecora	melitensis	3
2007	TE	10665	10665-518	izs Puglia e Basilicata	PUGLIA	BA	pecora	melitensis	3
2007	TE	10665	10665-519	izs Puglia e Basilicata	PUGLIA	BA	pecora	melitensis	3
2007	TE	10665	10665-520	izs Puglia e Basilicata	PUGLIA	BA	pecora	melitensis	3
2007	TE	10665	10665-521	izs Puglia e Basilicata	PUGLIA	BA	pecora	melitensis	3
2007	TE	10665	10665-522	izs Puglia e Basilicata	PUGLIA	BA	pecora	melitensis	3
2007	TE	10665	10665-523	izs Puglia e Basilicata	PUGLIA	BA	pecora	melitensis	3
2007	TE	3746	3746-524	izs Abruzzo e Molise	MOLISE	IS	bovino	abortus	3
2007	TE	3746	3746-525	izs Abruzzo e Molise	MOLISE	IS	bovino	abortus	3
2007	TE	3746	3746-526	izs Abruzzo e Molise	MOLISE	IS	bovino	abortus	3
2007	TE	3633	3633-527	izs Abruzzo e Molise	MOLISE	IS	bovino	abortus	3
2007	TE	11170	11170-528	izs mezzogiorno	CALABRIA	CS	bovino	abortus	3
2007	TE	11170	11170-529	izs mezzogiorno	CALABRIA	CS	bovino	abortus	3
2007	TE	11417	11417-530	izs Puglia e Basilicata	BASILICATA	PZ	bovino	abortus	1
2007	TE	11417	11417-531	izs Puglia e Basilicata	BASILICATA	PZ	bovino	abortus	1
2007	TE	11171	11171-532	izs mezzogiorno	CALABRIA	CS	pecora	melitensis	3
2007	TE	11171	11171-533	izs mezzogiorno	CALABRIA	CS	pecora	melitensis	3
2007	TE	11172	11172-534	izs mezzogiorno	CALABRIA	CS	bovino	abortus	3
2007	TE	11172	11172-535	izs mezzogiorno	CALABRIA	CS	bovino	abortus	3
2007	TE	11172	11172-536	izs mezzogiorno	CALABRIA	CS	bovino	abortus	3
2007	TE	11173	11173-537	izs mezzogiorno	CALABRIA	KR	pecora	melitensis	3
2007	TE	11173	11173-538	izs mezzogiorno	CALABRIA	KR	pecora	melitensis	3
2007	TE	11174	11174-539	izs mezzogiorno	CALABRIA	KR	pecora	melitensis	3
2007	TE	11174	11174-540	izs mezzogiorno	CALABRIA	KR	pecora	melitensis	3
2007	TE	11175	11175-541	izs mezzogiorno	CALABRIA	KR	pecora	melitensis	3
2007	TE	11175	11175-542	izs mezzogiorno	CALABRIA	KR	pecora	melitensis	3
2007	TE	10995	10995-543	izs mezzogiorno	CALABRIA	CZ	pecora	melitensis	3
2007	TE	10995	10995-544	izs mezzogiorno	CALABRIA	CZ	pecora	melitensis	3
2007	TE	10995	10995-545	izs mezzogiorno	CALABRIA	CZ	pecora	melitensis	3
2007	TE	10995	10995-546	izs mezzogiorno	CALABRIA	CZ	pecora	melitensis	3
2007	TE	10995	10995-547	izs mezzogiorno	CALABRIA	CZ	pecora	melitensis	3
2007	TE	10995	10995-548	izs mezzogiorno	CALABRIA	CZ	pecora	melitensis	3
2007	TE	10995	10995-549	izs mezzogiorno	CALABRIA	CZ	pecora	melitensis	3
2007	TE	11434	11434-550	izs mezzogiorno	CALABRIA	KR	bovino	abortus	3
2007	TE	11433	11433-551	izs mezzogiorno	CAMPANIA	SA	pecora	melitensis	3
2007	TE	11432	11432-552	izs mezzogiorno	CALABRIA	CS	bovino	abortus	3
2007	TE	11431	11431-553	izs mezzogiorno	CAMPANIA	CE	bufalo	abortus	3
2007	TE	11430	11430-554	izs mezzogiorno	PUGLIA	FG	bovino	abortus	3
2007	TE	11429	11429-555	izs mezzogiorno	CAMPANIA	CE	bovino	abortus	3
2007	TE	11427	11427-556	izs mezzogiorno	CALABRIA	KR	bovino	abortus	3
2007	TE	11426	11426-557	izs mezzogiorno	ABRUZZO	CH	bovino	abortus	3
2007	TE	11731	11731-558	izs mezzogiorno	CALABRIA	KR	bovino	abortus	3
2007	TE	11731	11731-559	izs mezzogiorno	CALABRIA	KR	bovino	abortus	3
2007	TE	11731	11731-560	izs mezzogiorno	CALABRIA	KR	bovino	abortus	3
2007	TE	11734	11734-561	izs mezzogiorno	CALABRIA	CS	bovino	abortus	3
2007	TE	11732	11732-562	izs mezzogiorno	CALABRIA	CS	bovino	abortus	3
2007	TE	11730	11730-563	izs mezzogiorno	CALABRIA	CS	bovino	abortus	3
2007	TE	11730	11730-564	izs mezzogiorno	CALABRIA	CS	bovino	abortus	3
2007	TE	11730	11730-565	izs mezzogiorno	CALABRIA	CS	bovino	abortus	3
2007	TE	11733	11733-566	izs mezzogiorno	CALABRIA	CS	pecora	abortus	3
2007	TE	11728	11728-567	izs mezzogiorno	CALABRIA	CZ	pecora	melitensis	3
2007	TE	11728	11728-568	izs mezzogiorno	CALABRIA	CZ	pecora	melitensis	3
2007	TE	11728	11728-569	izs mezzogiorno	CALABRIA	CZ	pecora	melitensis	3
2007	TE	11728	11728-570	izs mezzogiorno	CALABRIA	CZ	pecora	melitensis	3
2007	TE	11728	11728-571	izs mezzogiorno	CALABRIA	CZ	pecora	melitensis	3
2007	TE	11938	11938-572	izs Puglia e Basilicata	PUGLIA	BT	pecora	melitensis	3
2007	TE	11938	11938-573	izs Puglia e Basilicata	PUGLIA	BT	pecora	melitensis	3
2007	TE	11938	11938-574	izs Puglia e Basilicata	PUGLIA	BT	pecora	melitensis	3
2007	TE	11938	11938-575	izs Puglia e Basilicata	PUGLIA	BT	pecora	melitensis	3
2007	TE	11937	11937-576	izs Puglia e Basilicata	PUGLIA	FG	bovino	abortus	3
2007	TE	11937	11937-577	izs Puglia e Basilicata	PUGLIA	FG	bovino	abortus	3
2007	TE	11986	11986-578	izs mezzogiorno	CAMPANIA	CE	bufalo	abortus	1
2007	TE	11987	11987-579	izs mezzogiorno	CAMPANIA	CE	bovino	abortus	1
2007	TE	11988	11988-580	izs mezzogiorno	CAMPANIA	CE	bovino	abortus	1
2007	TE	11983	11983-581	izs mezzogiorno	CAMPANIA	AV	pecora	melitensis	3
2007	TE	11985	11985-582	izs mezzogiorno	CAMPANIA	CE	bufalo	abortus	1
2007	TE	12301	12301-583	izs Puglia e Basilicata	PUGLIA	FG	pecora	melitensis	3
2007	TE	12301	12301-584	izs Puglia e Basilicata	PUGLIA	FG	pecora	melitensis	3
2007	TE	12300	12300-585	izs Puglia e Basilicata	PUGLIA	FG	pecora	melitensis	3
2007	TE	12297	12297-586	izs Puglia e Basilicata	PUGLIA	TA	pecora	melitensis	3
2007	TE	12297	12297-587	izs Puglia e Basilicata	PUGLIA	TA	pecora	melitensis	3
2007	TE	12297	12297-588	izs Puglia e Basilicata	PUGLIA	TA	pecora	melitensis	3
2007	TE	12297	12297-589	izs Puglia e Basilicata	PUGLIA	TA	pecora	melitensis	3
2007	TE	12297	12297-590	izs Puglia e Basilicata	PUGLIA	TA	pecora	melitensis	3
2007	TE	12297	12297-591	izs Puglia e Basilicata	PUGLIA	TA	pecora	melitensis	3
2007	TE	12297	12297-592	izs Puglia e Basilicata	PUGLIA	TA	pecora	melitensis	3
2007	TE	12297	12297-593	izs Puglia e Basilicata	PUGLIA	TA	pecora	melitensis	3
2007	TE	12297	12297-594	izs Puglia e Basilicata	PUGLIA	TA	pecora	melitensis	3
2007	TE	12297	12297-595	izs Puglia e Basilicata	PUGLIA	TA	pecora	melitensis	3
2007	TE	12297	12297-596	izs Puglia e Basilicata	PUGLIA	TA	pecora	melitensis	3
2007	TE	12297	12297-597	izs Puglia e Basilicata	PUGLIA	TA	pecora	melitensis	3
2007	TE	12297	12297-598	izs Puglia e Basilicata	PUGLIA	TA	pecora	melitensis	3
2007	TE	12298	12298-599	izs Puglia e Basilicata	PUGLIA	LE	pecora	abortus	3
2007	TE	12300	12300-600	izs Puglia e Basilicata	PUGLIA	FG	bovino	abortus	3
2007	TE	12301	12301-601	izs Puglia e Basilicata	PUGLIA	FG	bovino	abortus	3
2007	TE	12301	12301-602	izs Puglia e Basilicata	PUGLIA	FG	bovino	abortus	3
2007	TE	12454	12454-603	izs mezzogiorno	CALABRIA	CS	bovino	abortus	3
2007	TE	12455	12455-604	izs mezzogiorno	CALABRIA	CS	bovino	abortus	3
2007	TE	12455	12455-605	izs mezzogiorno	CALABRIA	CS	bovino	abortus	3
2007	TE	12455	12455-606	izs mezzogiorno	CALABRIA	CS	bovino	abortus	3
2007	TE	12456	12456-607	izs mezzogiorno	CALABRIA	CS	bovino	abortus	3
2007	TE	12457	12457-608	izs mezzogiorno	CALABRIA	CS	bovino	abortus	3
2007	TE	12458	12458-609	izs mezzogiorno	CALABRIA	CS	bovino	abortus	3
2007	TE	12459	12459-610	izs mezzogiorno	CALABRIA	CS	bovino	abortus	3
2007	TE	12460	12460-611	izs mezzogiorno	CALABRIA	CS	bovino	abortus	1
2007	TE	12461	12461-612	izs mezzogiorno	CALABRIA	CS	bovino	abortus	3
2007	TE	12463	12463-613	izs mezzogiorno	CALABRIA	CS	bovino	abortus	3
2007	TE	12463	12463-614	izs mezzogiorno	CALABRIA	CS	bovino	abortus	3
2007	TE	12463	12463-615	izs mezzogiorno	CALABRIA	CS	bovino	abortus	3
2007	TE	12464	12464-616	izs mezzogiorno	CALABRIA	CS	bovino	abortus	3
2007	TE	12474	12474-617	izs mezzogiorno	CAMPANIA	SA	bovino	abortus	3
2007	TE	12475	12475-618	izs mezzogiorno	CAMPANIA	AV	bovino	abortus	3
2007	TE	12476	12476-619	izs mezzogiorno	CAMPANIA	SA	bovino	abortus	3
2007	TE	12477	12477-620	izs mezzogiorno	PUGLIA	FG	bovino	abortus	3
2007	TE	12478	12478-621	izs mezzogiorno	CALABRIA	CS	bovino	abortus	3
2007	TE	12479	12479-622	izs mezzogiorno	SICILIA	EN	bovino	abortus	3
2007	TE	12640	12640-623	izs mezzogiorno	CAMPANIA	CE	bufalo	abortus	3
2007	TE	12640	12640-624	izs mezzogiorno	CAMPANIA	CE	bufalo	abortus	3
2007	TE	12985	12985-625	izs mezzogiorno	SICILIA	ME	bovino	abortus	3
2007	TE	12986	12986-626	izs mezzogiorno	SICILIA	ME	bovino	abortus	3
2007	TE	12987	12987-627	izs mezzogiorno	CAMPANIA	SA	bovino	abortus	3
2007	TE	12988	12988-628	izs mezzogiorno	CAMPANIA	SA	bovino	abortus	3
2007	TE	12989	12989-629	izs mezzogiorno	SICILIA	ME	bovino	abortus	3
2007	TE	12990	12990-630	izs mezzogiorno	CAMPANIA	NA	pecora	melitensis	3
2007	TE	12991	12991-631	izs mezzogiorno	CALABRIA	KR	bovino	abortus	3
2007	TE	12992	12992-632	izs mezzogiorno	SICILIA	ME	bovino	abortus	3
2007	TE	12993	12993-633	izs mezzogiorno	PUGLIA	FG	pecora	melitensis	3
2007	TE	13664	13664-634	izs mezzogiorno	CALABRIA	CS	bovino	abortus	3
2007	TE	13664	13664-635	izs mezzogiorno	CALABRIA	CS	bovino	abortus	3
2007	TE	13661	13661-636	izs mezzogiorno	CALABRIA	CS	bovino	abortus	3
2007	TE	13661	13661-637	izs mezzogiorno	CALABRIA	CS	bovino	abortus	3
2007	TE	13661	13661-638	izs mezzogiorno	CALABRIA	CS	bovino	abortus	3
2007	TE	13660	13660-639	izs mezzogiorno	CALABRIA	KR	bovino	abortus	3
2007	TE	13660	13660-640	izs mezzogiorno	CALABRIA	KR	bovino	abortus	3
2007	TE	13660	13660-641	izs mezzogiorno	CALABRIA	KR	bovino	abortus	3
2007	TE	13660	13660-642	izs mezzogiorno	CALABRIA	KR	bovino	abortus	3
2007	TE	13660	13660-643	izs mezzogiorno	CALABRIA	KR	bovino	abortus	3
2007	TE	13659	13659-644	izs mezzogiorno	CALABRIA	KR	bovino	abortus	3
2007	TE	13658	13658-645	izs mezzogiorno	CALABRIA	CS	bovino	abortus	3
2007	TE	13658	13658-646	izs mezzogiorno	CALABRIA	CS	bovino	abortus	3
2007	TE	13658	13658-647	izs mezzogiorno	CALABRIA	CS	bovino	abortus	3
2007	TE	13657	13657-648	izs mezzogiorno	CALABRIA	KR	bovino	abortus	3
2007	TE	13657	13657-649	izs mezzogiorno	CALABRIA	KR	bovino	abortus	3
2007	TE	13657	13657-650	izs mezzogiorno	CALABRIA	KR	bovino	abortus	3
2007	TE	13657	13657-651	izs mezzogiorno	CALABRIA	KR	bovino	abortus	3
2007	TE	12893	12893-652	izs Piemonte Valle D'Aosta	PIEMONTE	TO	cinghiale	suis	2
2007	TE	12892	12892-653	izs Piemonte Valle D'Aosta	PIEMONTE	TO	cinghiale	suis	2
2007	TE	12891	12891-654	izs Piemonte Valle D'Aosta	PIEMONTE	TO	cinghiale	melitensis	3
2007	TE	12890	12890-655	izs Piemonte Valle D'Aosta	PIEMONTE	TO	cinghiale	melitensis	3
2007	TE	12877	12877-656	izs Puglia e Basilicata	PUGLIA	TA	bovino	melitensis	3
2007	TE	13703	13703-657	izs mezzogiorno	CAMPANIA	CE	pecora	melitensis	3
2007	TE	13704	13704-658	izs mezzogiorno	CAMPANIA	CE	pecora	melitensis	3
2007	TE	13705	13705-659	izs mezzogiorno	CAMPANIA	SA	pecora	melitensis	3
2007	TE	13706	13706-660	izs mezzogiorno	CAMPANIA	AV	pecora	melitensis	3
2007	TE	13707	13707-661	izs mezzogiorno	SICILIA	ME	bovino	abortus	3
2007	TE	13708	13708-662	izs mezzogiorno	CAMPANIA	SA	bovino	abortus	3
2007	TE	13713	13713-663	izs mezzogiorno	BASILICATA	PZ	bovino	abortus	3
2007	TE	13712	13712-664	izs mezzogiorno	PUGLIA	FG	bufalo	abortus	3
2007	TE	13711	13711-665	izs mezzogiorno	PUGLIA	FG	bovino	abortus	3
2007	TE	13710	13710-666	izs mezzogiorno	SICILIA	PA	bovino	abortus	3
2007	TE	13709	13709-667	izs mezzogiorno	PUGLIA	FG	bovino	abortus	3
2007	TE	13857	13857-668	izs Puglia e Basilicata	PUGLIA	FG	pecora	melitensis	3
2007	TE	13857	13857-669	izs Puglia e Basilicata	PUGLIA	FG	pecora	melitensis	3
2007	TE	13858	13858-670	izs Puglia e Basilicata	PUGLIA	FG	pecora	melitensis	3
2007	TE	13859	13859-671	izs Puglia e Basilicata	PUGLIA	FG	pecora	melitensis	3
2007	TE	13859	13859-672	izs Puglia e Basilicata	PUGLIA	FG	pecora	melitensis	3
2007	TE	13859	13859-673	izs Puglia e Basilicata	PUGLIA	FG	pecora	melitensis	3
2007	TE	13859	13859-674	izs Puglia e Basilicata	PUGLIA	FG	pecora	melitensis	3
2007	TE	13860	13860-675	izs Puglia e Basilicata	PUGLIA	FG	pecora	melitensis	3
2007	TE	13860	13860-676	izs Puglia e Basilicata	PUGLIA	FG	pecora	melitensis	3
2007	TE	13861	13861-677	izs Puglia e Basilicata	PUGLIA	FG	pecora	melitensis	3
2007	TE	13862	13862-678	izs Puglia e Basilicata	PUGLIA	FG	pecora	melitensis	3
2007	TE	13862	13862-679	izs Puglia e Basilicata	PUGLIA	FG	pecora	melitensis	3
2007	TE	13862	13862-680	izs Puglia e Basilicata	PUGLIA	FG	pecora	melitensis	3
2007	TE	13863	13863-681	izs Puglia e Basilicata	PUGLIA	FG	pecora	melitensis	3
2007	TE	13863	13863-682	izs Puglia e Basilicata	PUGLIA	FG	pecora	melitensis	3
2007	TE	13864	13864-683	izs Puglia e Basilicata	PUGLIA	FG	pecora	melitensis	3
2007	TE	13864	13864-684	izs Puglia e Basilicata	PUGLIA	FG	pecora	melitensis	3
2007	TE	13865	13865-685	izs Puglia e Basilicata	PUGLIA	FG	pecora	melitensis	3
2007	TE	13866	13866-686	izs Puglia e Basilicata	PUGLIA	TA	pecora	melitensis	3
2007	TE	13866	13866-687	izs Puglia e Basilicata	PUGLIA	TA	pecora	melitensis	3
2007	TE	13866	13866-688	izs Puglia e Basilicata	PUGLIA	TA	pecora	melitensis	3
2007	TE	13866	13866-689	izs Puglia e Basilicata	PUGLIA	TA	pecora	melitensis	3
2007	TE	13866	13866-690	izs Puglia e Basilicata	PUGLIA	TA	pecora	melitensis	3
2007	TE	13866	13866-691	izs Puglia e Basilicata	PUGLIA	TA	pecora	melitensis	3
2007	TE	13867	13867-692	izs Puglia e Basilicata	PUGLIA	FG	pecora	melitensis	3
2007	TE	13867	13867-693	izs Puglia e Basilicata	PUGLIA	FG	pecora	melitensis	3
2007	TE	13867	13867-694	izs Puglia e Basilicata	PUGLIA	FG	pecora	melitensis	3
2007	TE	13867	13867-695	izs Puglia e Basilicata	PUGLIA	FG	pecora	melitensis	3
2007	TE	13867	13867-696	izs Puglia e Basilicata	PUGLIA	FG	pecora	melitensis	3
2007	TE	13868	13868-697	izs Puglia e Basilicata	PUGLIA	FG	pecora	melitensis	3
2007	TE	13868	13868-698	izs Puglia e Basilicata	PUGLIA	FG	pecora	melitensis	3
2007	TE	13869	13869-699	izs Puglia e Basilicata	PUGLIA	FG	pecora	melitensis	3
2007	TE	13869	13869-700	izs Puglia e Basilicata	PUGLIA	FG	pecora	melitensis	3
2007	TE	13870	13870-701	izs Puglia e Basilicata	PUGLIA	FG	bovino	abortus	3
2007	TE	13870	13870-702	izs Puglia e Basilicata	PUGLIA	FG	bovino	abortus	3
2007	TE	13871	13871-703	izs Puglia e Basilicata	PUGLIA	FG	bovino	abortus	3
2007	TE	13871	13871-704	izs Puglia e Basilicata	PUGLIA	FG	bovino	abortus	3
2007	TE	13872	13872-705	izs Puglia e Basilicata	PUGLIA	BA	pecora	melitensis	3
2007	TE	13873	13873-706	izs Puglia e Basilicata	PUGLIA	FG	pecora	melitensis	3
2007	TE	13873	13873-707	izs Puglia e Basilicata	PUGLIA	FG	pecora	melitensis	3
2007	TE	13980	13980-708	izs Mezzogiorno	CALABRIA	CS	pecora	melitensis	3
2007	TE	13981	13981-709	izs Mezzogiorno	CALABRIA	CS	pecora	melitensis	3
2007	TE	13982	13982-710	izs Mezzogiorno	CALABRIA	CS	bovino	abortus	3
2007	TE	13982	13982-711	izs Mezzogiorno	CALABRIA	CS	bovino	abortus	3
2007	TE	13983	13983-712	izs Mezzogiorno	CALABRIA	CS	bovino	abortus	3
2007	TE	13983	13983-713	izs Mezzogiorno	CALABRIA	CS	bovino	abortus	3
2007	TE	13984	13984-714	izs Mezzogiorno	CALABRIA	KR	pecora	melitensis	3
2007	TE	13984	13984-715	izs Mezzogiorno	CALABRIA	KR	pecora	melitensis	3
2007	TE	13985	13985-716	izs mezzogiorno	CALABRIA	CS	bovino	abortus	3
2007	TE	13666	13666-717	izs Mezzogiorno	CALABRIA	CS	bovino	abortus	3
2007	TE	13665	13665-718	izs Mezzogiorno	CALABRIA	CS	bovino	abortus	3
2007	TE	13663	13663-719	izs Mezzogiorno	CALABRIA	CS	bovino	abortus	3
2007	TE	13662	13662-720	izs Mezzogiorno	CALABRIA	KR	bovino	abortus	3
2007	TE	13667	13667-721	izs Mezzogiorno	CALABRIA	CS	pecora	abortus	3
2007	TE	13669	13669-722	izs Mezzogiorno	CALABRIA	CS	bovino	abortus	3
2007	TE	13670	13670-723	izs Mezzogiorno	CALABRIA	CS	bovino	abortus	3
2007	TE	14527	14527-724	izs Mezzogiorno	CALABRIA	CZ	pecora	melitensis	3
2007	TE	14527	14527-725	izs Mezzogiorno	CALABRIA	CZ	pecora	melitensis	3
2007	TE	14527	14527-726	izs Mezzogiorno	CALABRIA	CZ	pecora	melitensis	3
2007	TE	14527	14527-727	izs Mezzogiorno	CALABRIA	CZ	pecora	melitensis	3
2007	TE	14527	14527-728	izs Mezzogiorno	CALABRIA	CZ	pecora	melitensis	3
2007	TE	14527	14527-729	izs Mezzogiorno	CALABRIA	CZ	pecora	melitensis	3
2007	TE	14527	14527-730	izs Mezzogiorno	CALABRIA	CZ	pecora	melitensis	3
2007	TE	14527	14527-731	izs Mezzogiorno	CALABRIA	CZ	pecora	melitensis	3
2007	TE	14527	14527-732	izs Mezzogiorno	CALABRIA	CZ	pecora	melitensis	3
2007	TE	13670	13670-733	izs Mezzogiorno	CALABRIA	CS	bovino	abortus	3
2007	TE	13670	13670-734	izs Mezzogiorno	CALABRIA	CS	bovino	abortus	3
2007	TE	13670	13670-735	izs Mezzogiorno	CALABRIA	CS	bovino	abortus	3
2007	TE	14735	14735-736	izs Puglia e Basilicata	PUGLIA	FG	bovino	abortus	3
2007	TE	14736	14736-737	izs Puglia e Basilicata	PUGLIA	FG	bovino	abortus	3
2007	TE	14736	14736-738	izs Puglia e Basilicata	PUGLIA	FG	bovino	abortus	3
2007	TE	14736	14736-739	izs Puglia e Basilicata	PUGLIA	FG	bovino	abortus	3
2007	TE	14736	14736-740	izs Puglia e Basilicata	PUGLIA	FG	bovino	abortus	3
2007	TE	14736	14736-741	izs Puglia e Basilicata	PUGLIA	FG	bovino	abortus	3
2007	TE	14737	14737-742	izs Puglia e Basilicata	PUGLIA	FG	bovino	abortus	3
2007	TE	14737	14737-743	izs Puglia e Basilicata	PUGLIA	FG	bovino	abortus	3
2007	TE	14738	14738-744	izs Puglia e Basilicata	PUGLIA	FG	bovino	abortus	3
2007	TE	14738	14738-745	izs Puglia e Basilicata	PUGLIA	FG	bovino	abortus	3
2007	TE	14738	14738-746	izs Puglia e Basilicata	PUGLIA	FG	bovino	abortus	3
2007	TE	14738	14738-747	izs Puglia e Basilicata	PUGLIA	FG	bovino	abortus	3
2007	TE	14738	14738-748	izs Puglia e Basilicata	PUGLIA	FG	bovino	abortus	3
2007	TE	14738	14738-749	izs Puglia e Basilicata	PUGLIA	FG	bovino	abortus	3
2007	TE	14739	14739-750	izs Puglia e Basilicata	PUGLIA	FG	bufalo	abortus	1
2007	TE	14740	14740-751	izs Puglia e Basilicata	PUGLIA	FG	pecora	melitensis	3
2007	TE	14741	14741-752	izs Puglia e Basilicata	PUGLIA	FG	bufalo	abortus	1
2007	TE	14742	14742-753	izs Puglia e Basilicata	PUGLIA	FG	bovino	abortus	3
2007	TE	14742	14742-754	izs Puglia e Basilicata	PUGLIA	FG	bovino	abortus	1
2007	TE	14742	14742-755	izs Puglia e Basilicata	PUGLIA	FG	bovino	abortus	1
2007	TE	14743	14743-756	izs Puglia e Basilicata	PUGLIA	FG	bovino	abortus	3
2007	TE	14743	14743-757	izs Puglia e Basilicata	PUGLIA	FG	bovino	abortus	3
2007	TE	14743	14743-758	izs Puglia e Basilicata	PUGLIA	FG	bovino	abortus	3
2007	TE	14743	14743-759	izs Puglia e Basilicata	PUGLIA	FG	bovino	abortus	3
2007	TE	14743	14743-760	izs Puglia e Basilicata	PUGLIA	FG	bovino	abortus	3
2007	TE	14720	14720-761	izs mezzogiorno	CAMPANIA	CE	pecora	melitensis	3
2007	TE	14724	14724-762	izs mezzogiorno	CAMPANIA	CE	bufalo	abortus	1
2007	TE	14725	14725-763	izs mezzogiorno	CAMPANIA	CE	pecora	melitensis	3
2007	TE	15001	15001-764	izs mezzogiorno	SICILIA	CT	bovino	abortus	3
2007	TE	15002	15002-765	izs mezzogiorno	CAMPANIA	SA	bufalo	abortus	3
2007	TE	15004	15004-766	izs mezzogiorno	CAMPANIA	SA	bufalo	abortus	3
2007	TE	15197	15197-767	izs Piemonte Valle D'Aosta	PIEMONTE	TO	cinghiale	suis	2
2007	TE	15300	15300-768	izs mezzogiorno	CALABRIA	CZ	pecora	melitensis	3
2007	TE	15300	15300-769	izs mezzogiorno	CALABRIA	CZ	pecora	melitensis	3
2007	TE	15300	15300-770	izs mezzogiorno	CALABRIA	CZ	pecora	melitensis	3
2007	TE	15300	15300-771	izs mezzogiorno	CALABRIA	CZ	pecora	melitensis	3
2007	TE	11931	11931-772	izs Puglia e Basilicata	PUGLIA	FG	bovino	abortus	3
2007	TE	11936	11936-773	izs Puglia e Basilicata	PUGLIA	FG	bovino	abortus	3
2007	TE	11936	11936-774	izs Puglia e Basilicata	PUGLIA	FG	bovino	abortus	3
2007	TE	11935	11935-775	izs Puglia e Basilicata	PUGLIA	FG	bovino	abortus	3
2007	TE	11934	11934-776	izs Puglia e Basilicata	PUGLIA	FG	bovino	abortus	3
2007	TE	11933	11933-777	izs Puglia e Basilicata	PUGLIA	FG	bufalo	abortus	1
2007	TE	11933	11933-778	izs Puglia e Basilicata	PUGLIA	FG	bufalo	abortus	1
2007	TE	11933	11933-779	izs Puglia e Basilicata	PUGLIA	FG	bufalo	abortus	1
2007	TE	11933	11933-780	izs Puglia e Basilicata	PUGLIA	FG	bufalo	abortus	1
2007	TE	11933	11933-781	izs Puglia e Basilicata	PUGLIA	FG	bufalo	abortus	1
2007	TE	11933	11933-782	izs Puglia e Basilicata	PUGLIA	FG	bufalo	abortus	1
2007	TE	11932	11932-783	izs Puglia e Basilicata	PUGLIA	FG	bovino	abortus	3
2007	TE	11932	11932-784	izs Puglia e Basilicata	PUGLIA	FG	bovino	abortus	3
2007	TE	15679	15679-785	izs Mezzogiorno	PUGLIA	FG	pecora	melitensis	3
2007	TE	15679	15679-786	izs Mezzogiorno	PUGLIA	FG	pecora	melitensis	3
2007	TE	15679	15679-787	izs Mezzogiorno	PUGLIA	FG	pecora	melitensis	3
2007	TE	15683	15683-788	izs Mezzogiorno	PUGLIA	FG	pecora	melitensis	3
2007	TE	15683	15683-789	izs Mezzogiorno	PUGLIA	FG	pecora	melitensis	3
2007	TE	15684	15684-790	izs Mezzogiorno	PUGLIA	LE	pecora	melitensis	3
2007	TE	15684	15684-791	izs Mezzogiorno	PUGLIA	LE	pecora	melitensis	3
2007	TE	15684	15684-792	izs Mezzogiorno	PUGLIA	LE	pecora	melitensis	3
2007	TE	15684	15684-793	izs Mezzogiorno	PUGLIA	LE	pecora	melitensis	3
2007	TE	15684	15684-794	izs Mezzogiorno	PUGLIA	LE	pecora	melitensis	3
2007	TE	15684	15684-795	izs Mezzogiorno	PUGLIA	LE	pecora	melitensis	3
2007	TE	15684	15684-796	izs Mezzogiorno	PUGLIA	LE	pecora	melitensis	3
2007	TE	15682	15682-797	izs Mezzogiorno	PUGLIA	FG	pecora	melitensis	3
2007	TE	15682	15682-798	izs Mezzogiorno	PUGLIA	FG	pecora	melitensis	3
2007	TE	15681	15681-799	izs Mezzogiorno	PUGLIA	FG	bovino	abortus	3
2007	TE	15680	15680-800	izs Mezzogiorno	PUGLIA	FG	bovino	abortus	3
2007	TE	16226	16226-801	izs Puglia e Basilicata	BASILICATA	PZ	cavallo	abortus	1
2007	TE	16226	16226-802	izs Puglia e Basilicata	BASILICATA	PZ	cavallo	abortus	1
2007	TE	16227	16227-803	izs Puglia e Basilicata	PUGLIA	LE	pecora	melitensis	3
2007	TE	16227	16227-804	izs Puglia e Basilicata	PUGLIA	LE	pecora	melitensis	3
2007	TE	16228	16228-805	izs Puglia e Basilicata	PUGLIA	FG	pecora	melitensis	3
2007	TE	16420	16420-806	izs mezzogiorno	CALABRIA	CS	bovino	abortus	3
2007	TE	16420	16420-807	izs mezzogiorno	CALABRIA	CS	bovino	abortus	3
2007	TE	16483	16483-808	izs mezzogiorno	CALABRIA	CS	bovino	abortus	3
2007	TE	16483	16483-809	izs mezzogiorno	CALABRIA	CS	bovino	abortus	3
2007	TE	16483	16483-810	izs mezzogiorno	CALABRIA	CS	bovino	abortus	3
2007	TE	16484	16484-811	izs mezzogiorno	CALABRIA	CS	bovino	abortus	3
2007	TE	16485	16485-812	izs mezzogiorno	CALABRIA	CS	bovino	abortus	3
2007	TE	16485	16485-813	izs mezzogiorno	CALABRIA	CS	bovino	abortus	3
2007	TE	16485	16485-814	izs mezzogiorno	CALABRIA	CS	bovino	abortus	3
2007	TE	16485	16485-815	izs mezzogiorno	CALABRIA	CS	bovino	abortus	3
2007	TE	16485	16485-816	izs mezzogiorno	CALABRIA	CS	bovino	abortus	3
2007	TE	16486	16486-817	izs mezzogiorno	CALABRIA	CS	bovino	abortus	3
2007	TE	16523	16523-818	izs mezzogiorno	CALABRIA	CS	bovino	abortus	3
2007	TE	16523	16523-819	izs mezzogiorno	CALABRIA	CS	bovino	abortus	3
2007	TE	16524	16524-820	izs mezzogiorno	CALABRIA	CS	capra	melitensis	3
2007	TE	16524	16524-821	izs mezzogiorno	CALABRIA	CS	capra	melitensis	3
2007	TE	16524	16524-822	izs mezzogiorno	CALABRIA	CS	capra	melitensis	3
2007	TE	16524	16524-823	izs mezzogiorno	CALABRIA	CS	capra	melitensis	3
2007	TE	16525	16525-824	izs mezzogiorno	CALABRIA	CS	bovino	abortus	3
2007	TE	16526	16526-825	izs mezzogiorno	CALABRIA	CS	capra	melitensis	3
2007	TE	16875	16875-826	izs mezzogiorno	CAMPANIA	CE	bufalo	abortus	1
2007	TE	16876	16876-827	izs mezzogiorno	CAMPANIA	CE	bufalo	abortus	1
2007	TE	16877	16877-828	izs mezzogiorno	CAMPANIA	CE	bufalo	abortus	1
2007	TE	16878	16878-829	izs mezzogiorno	CAMPANIA	CE	bufalo	abortus	1
2007	TE	16879	16879-830	izs mezzogiorno	CAMPANIA	BN	pecora	melitensis	3
2007	TE	16880	16880-831	izs mezzogiorno	CAMPANIA	CE	bufalo	abortus	1
2007	TE	17328	17328-832	izs mezzogiorno	CAMPANIA	CE	bufalo	abortus	1
2007	TE	17329	17329-833	izs mezzogiorno	CAMPANIA	CE	bovino	abortus	1
2007	TE	17330	17330-834	izs mezzogiorno	CAMPANIA	SA	bufalo	abortus	1
2007	TE	17308	17308-835	izs Puglia e Basilicata	PUGLIA	FG	bovino	abortus	3
2007	TE	17309	17309-836	izs Puglia e Basilicata	PUGLIA	FG	pecora	melitensis	3
2007	TE	17310	17310-837	izs Puglia e Basilicata	PUGLIA	FG	pecora	melitensis	3
2007	TE	17311	17311-838	izs Puglia e Basilicata	PUGLIA	FG	bovino	abortus	3
2007	TE	17312	17312-839	izs Puglia e Basilicata	PUGLIA	FG	pecora	melitensis	3
2007	TE	17012	17012-840	izs Puglia e Basilicata	PUGLIA	FG	pecora	melitensis	3
2007	TE	17313	17313-841	izs Puglia e Basilicata	PUGLIA	FG	pecora	melitensis	3
2007	TE	17314	17314-842	izs Puglia e Basilicata	PUGLIA	FG	bovino	abortus	3
2007	TE	17597	17597-843	izs mezzogiorno	CALABRIA	RC	pecora	melitensis	3
2007	TE	17598	17598-844	izs mezzogiorno	CALABRIA	KR	pecora	melitensis	3
2007	TE	17599	17599-845	izs mezzogiorno	CALABRIA	CS	bovino	abortus	3
2007	TE	17600	17600-846	izs mezzogiorno	CALABRIA	KR	pecora	melitensis	3
2007	TE	17601	17601-847	izs mezzogiorno	CALABRIA	VV	pecora	melitensis	3
2007	TE	17603	17603-848	izs mezzogiorno	CALABRIA	CS	bovino	melitensis	3
2007	TE	17605	17605-849	izs mezzogiorno	CALABRIA	RC	pecora	melitensis	3
2007	TE	17911	17911-850	izs mezzogiorno	Basilicata	PZ	bovino	abortus	3
2007	TE	17910	17910-851	izs mezzogiorno	CAMPANIA	CE	bovino	abortus	1
2007	TE	17912	17912-852	izs mezzogiorno	CAMPANIA	CE	bufalo	abortus	1
2007	TE	17913	17913-853	izs mezzogiorno	CAMPANIA	SA	bovino	abortus	3
2007	TE	17914	17914-854	izs mezzogiorno	CAMPANIA	SA	pecora	melitensis	3
2007	TE	17915	17915-855	izs mezzogiorno	CAMPANIA	CE	bufalo	melitensis	3
2007	TE	18478	18478-856	izs mezzogiorno	CALABRIA	CS	pecora	melitensis	3
2007	TE	18478	18478-857	izs mezzogiorno	CALABRIA	CS	pecora	melitensis	3
2007	TE	18478	18478-858	izs mezzogiorno	CALABRIA	CS	pecora	melitensis	3
2007	TE	18480	18480-859	izs mezzogiorno	CALABRIA	KR	bovino	abortus	3
2007	TE	18470	18470-860	izs mezzogiorno	CALABRIA	KR	pecora	melitensis	3
2007	TE	18471	18471-861	izs mezzogiorno	CALABRIA	CS	bovino	abortus	3
2007	TE	18472	18472-862	izs mezzogiorno	CALABRIA	CS	bovino	abortus	3
2007	TE	18472	18472-863	izs mezzogiorno	CALABRIA	CS	bovino	abortus	3
2007	TE	18474	18474-864	izs mezzogiorno	CALABRIA	CS	bovino	abortus	3
2007	TE	18474	18474-865	izs mezzogiorno	CALABRIA	CS	bovino	abortus	3
2007	TE	18474	18474-866	izs mezzogiorno	CALABRIA	CS	bovino	abortus	3
2007	TE	18474	18474-867	izs mezzogiorno	CALABRIA	CS	bovino	abortus	3
2007	TE	18475	18475-868	izs mezzogiorno	CALABRIA	CS	bovino	abortus	3
2007	TE	18475	18475-869	izs mezzogiorno	CALABRIA	CS	bovino	abortus	3
2007	TE	18476	18476-870	izs mezzogiorno	CALABRIA	CS	bovino	abortus	3
2007	TE	18477	18477-871	izs mezzogiorno	CALABRIA	CS	bovino	abortus	3
2007	TE	18477	18477-872	izs mezzogiorno	CALABRIA	CS	bovino	abortus	3
2007	TE	18477	18477-873	izs mezzogiorno	CALABRIA	CS	bovino	abortus	3
2007	TE	18869	18869-874	izs mezzogiorno	CALABRIA	CS	pecora	melitensis	3
2007	TE	18869	18869-875	izs mezzogiorno	CALABRIA	CS	pecora	melitensis	3
2007	TE	18869	18869-876	izs mezzogiorno	CALABRIA	CS	pecora	melitensis	3
2007	TE	18869	18869-877	izs mezzogiorno	CALABRIA	CS	pecora	melitensis	3
2007	TE	18869	18869-878	izs mezzogiorno	CALABRIA	CS	pecora	melitensis	3
2007	TE	18869	18869-879	izs mezzogiorno	CALABRIA	CS	pecora	melitensis	3
2007	TE	18869	18869-880	izs mezzogiorno	CALABRIA	CS	pecora	melitensis	3
2007	TE	18869	18869-881	izs mezzogiorno	CALABRIA	CS	pecora	melitensis	3
2007	TE	18869	18869-882	izs mezzogiorno	CALABRIA	CS	pecora	melitensis	3
2007	TE	18871	18871-883	izs mezzogiorno	CALABRIA	CS	bovino	abortus	3
2007	TE	18870	18870-884	izs mezzogiorno	CALABRIA	CS	bovino	abortus	3
2007	TE	18872	18872-885	izs mezzogiorno	CALABRIA	CS	bovino	abortus	3
2007	TE	18763	18763-886	izs Puglia e Basilicata	PUGLIA	FG	bovino	abortus	3
2007	TE	18763	18763-887	izs Puglia e Basilicata	PUGLIA	FG	bovino	abortus	3
2007	TE	18764	18764-888	izs Puglia e Basilicata	PUGLIA	FG	pecora	melitensis	3
2007	TE	18765	18765-889	izs Puglia e Basilicata	PUGLIA	FG	bovino	abortus	3
2007	TE	18766	18766-890	izs Puglia e Basilicata	PUGLIA	FG	bovino	abortus	3
2007	TE	18766	18766-891	izs Puglia e Basilicata	PUGLIA	FG	bovino	abortus	3
2007	TE	18767	18767-892	izs Puglia e Basilicata	PUGLIA	FG	bovino	abortus	3
2007	TE	18768	18768-893	izs Puglia e Basilicata	PUGLIA	FG	bovino	abortus	3
2007	TE	18769	18769-894	izs Puglia e Basilicata	PUGLIA	FG	pecora	melitensis	3
2007	TE	18770	18770-895	izs Puglia e Basilicata	PUGLIA	FG	bovino	abortus	3
2007	TE	19012	19012-896	izs mezzogiorno	CALABRIA	KR	bovino	abortus	3
2007	TE	19013	19013-897	izs mezzogiorno	CALABRIA	RC	capra	melitensis	3
2007	TE	19015	19015-898	izs mezzogiorno	CALABRIA	CS	bovino	abortus	3
2007	TE	19016	19016-899	izs mezzogiorno	CALABRIA	KR	pecora	melitensis	3
2007	TE	18895	18895-900	izs Puglia e Basilicata	BASILICATA	MT	bovino	abortus	3
2007	TE	19854	19854-901	izs mezzogiorno	CALABRIA	CS	bovino	abortus	3
2007	TE	19855	19855-902	izs mezzogiorno	CALABRIA	CS	bovino	abortus	1
2007	TE	19855	19855-903	izs mezzogiorno	CALABRIA	CS	bovino	abortus	1
2007	TE	19856	19856-904	izs mezzogiorno	CALABRIA	CS	bovino	abortus	3
2007	TE	19856	19856-905	izs mezzogiorno	CALABRIA	CS	bovino	abortus	3
2007	TE	19856	19856-906	izs mezzogiorno	CALABRIA	CS	bovino	abortus	3
2007	TE	19856	19856-907	izs mezzogiorno	CALABRIA	CS	bovino	abortus	3
2007	TE	19856	19856-908	izs mezzogiorno	CALABRIA	CS	bovino	abortus	3
2007	TE	19856	19856-909	izs mezzogiorno	CALABRIA	CS	bovino	abortus	3
2007	TE	19857	19857-910	izs mezzogiorno	CALABRIA	CS	pecora	melitensis	3
2007	TE	19857	19857-911	izs mezzogiorno	CALABRIA	CS	pecora	melitensis	3
2007	TE	19858	19858-912	izs mezzogiorno	CALABRIA	CS	pecora	melitensis	3
2007	TE	19859	19859-913	izs mezzogiorno	CALABRIA	CS	bovino	abortus	3
2007	TE	19860	19860-914	izs mezzogiorno	CALABRIA	CS	bovino	abortus	3
2007	TE	19956	19956-915	izs mezzogiorno	CALABRIA	RC	capra	melitensis	3
2007	TE	19957	19957-916	izs mezzogiorno	CALABRIA	RC	bovino	abortus	3
2007	TE	19958	19958-917	izs mezzogiorno	CALABRIA	RC	pecora	melitensis	3
2007	TE	19959	19959-918	izs mezzogiorno	CALABRIA	KR	bovino	abortus	3
2007	TE	19960	19960-919	izs mezzogiorno	CALABRIA	KR	bovino	abortus	3
2007	TE	19961	19961-920	izs mezzogiorno	CALABRIA	RC	pecora	melitensis	3
2007	TE	19962	19962-921	izs mezzogiorno	CALABRIA	RC	pecora	melitensis	3
2007	TE	20253	20253-922	izs Puglia e Basilicata	PUGLIA	BR	pecora	melitensis	3
2007	TE	20253	20253-923	izs Puglia e Basilicata	PUGLIA	BR	pecora	melitensis	3
2007	TE	20253	20253-924	izs Puglia e Basilicata	PUGLIA	BR	pecora	melitensis	3
2007	TE	20254	20254-925	izs Puglia e Basilicata	PUGLIA	FG	pecora	melitensis	3
2007	TE	20255	20255-926	izs Puglia e Basilicata	PUGLIA	BR	pecora	melitensis	3
2007	TE	20256	20256-927	izs Puglia e Basilicata	PUGLIA	FG	pecora	melitensis	3
2007	TE	20390	20390-928	izs mezzogiorno	CAMPANIA	AV	bovino	abortus	3
2007	TE	20391	20391-929	izs mezzogiorno	CAMPANIA	CE	bufalo	abortus	1
2007	TE	20392	20392-930	izs mezzogiorno	CAMPANIA	CE	bufalo	abortus	1
2007	TE	84993	84993-931	izs mezzogiorno	CAMPANIA	CE	bufalo	abortus	1
2007	tE	19648	19648-932	izs mezzogiorno	CAMPANIA	SA	bovino	abortus	3
2007	TE	21067	21067-933	izs mezzogiorno	CAMPANIA	SA	bufalo	abortus	1
2007	TE	21064	21064-934	izs mezzogiorno	CAMPANIA	CE	bufalo	abortus	1
2007	TE	21065	21065-935	izs mezzogiorno	CAMPANIA	CE	bovino	abortus	1
2007	TE	21063	21063-936	izs mezzogiorno	CAMPANIA	SA	bovino	abortus	3
2007	TE	21061	21061-937	izs mezzogiorno	CAMPANIA	CE	bufalo	abortus	1
2007	TE	21068	21068-938	izs mezzogiorno	CAMPANIA	CE	bufalo	abortus	3
2007	TE	21066	21066-939	izs mezzogiorno	CAMPANIA	CE	bufalo	abortus	1
2007	TE	21062	21062-940	izs mezzogiorno	CAMPANIA	SA	bufalo	abortus	3
2008	TE	21157	21157-941	izs Puglia e Basilicata	Basilicata	PZ	bovino	abortus	1
2008	TE	21158	21158-942	izs Puglia e Basilicata	Puglia	FG	bovino	abortus	1
2008	TE	21159	21159-943	izs Puglia e Basilicata	Puglia	FG	bovino	abortus	1
2008	TE	21160	21160-944	izs Puglia e Basilicata	Puglia	FG	capra	melitensis	3
2008	TE	21161	21161-945	izs Puglia e Basilicata	Puglia	FG	pecora	melitensis	3
2008	TE	21162	21162-946	izs Puglia e Basilicata	Puglia	BR	pecora	melitensis	3
2008	TE	21162	21162-947	izs Puglia e Basilicata	Puglia	BR	pecora	melitensis	3
2008	TE	321	321-948	izs mezzogiorno	Calabria	CS	bovino	abortus	3
2008	TE	322	322-949	izs mezzogiorno	Calabria	CS	bovino	melitensis	3
2008	TE	323	323-950	izs mezzogiorno	Calabria	CS	bovino	abortus	3
2008	TE	324	324-951	izs mezzogiorno	Calabria	CS	bovino	abortus	3
2008	TE	325	325-952	izs mezzogiorno	Calabria	CS	bovino	abortus	3
2008	TE	326	326-953	izs mezzogiorno	Calabria	CS	bovino	abortus	3
2008	TE	327	327-954	izs mezzogiorno	Calabria	CS	bovino	abortus	1
2008	TE	328	328-955	izs mezzogiorno	Calabria	CS	bovino	abortus	3
2008	TE	329	329-956	izs mezzogiorno	Calabria	CS	bovino	abortus	3
2008	TE	330	330-957	izs mezzogiorno	Calabria	CS	bovino	abortus	3
2008	TE	330	330-958	izs mezzogiorno	Calabria	CS	bovino	abortus	3
2008	TE	331	331-959	izs mezzogiorno	Calabria	Cs	bovino	abortus	3
2008	TE	332	332-960	izs mezzogiorno	Calabria	CS	bovino	abortus	3
2008	TE	430	430-961	izs Puglia e Basilicata	Basilicata	PZ	bovino	abortus	3
2008	TE	430	430-962	izs Puglia e Basilicata	Basilicata	MT	bovino	abortus	1
2008	TE	737	737-963	izs Piemonte-Liguria	Piemonte		cinghiale	suis	2
2008	TE	736	736-964	izs Piemonte-Liguria	Piemonte		cinghiale	suis	2
2008	TE	738	738-965	izs Piemonte-Liguria	Piemonte	TO	cinghiale	suis	2
2008	TE	738	738-966	izs Piemonte-Liguria	Piemonte	TO	cinghiale	suis	2
2008	TE	738	738-967	izs Piemonte-Liguria	Piemonte	TO	cinghiale	suis	2
2008	TE	738	738-968	izs Piemonte-Liguria	Piemonte	TO	cinghiale	suis	2
2008	TE	738	738-969	izs Piemonte-Liguria	Piemonte	TO	cinghiale	suis	2
2008	TE	738	738-970	izs Piemonte-Liguria	Piemonte	TO	cinghiale	suis	2
2008	TE	738	738-971	izs Piemonte-Liguria	Piemonte	TO	cinghiale	suis	2
2008	TE	734	734-972	izs mezzogiorno	Calabria	VV	bovino	melitensis	3
2008	TE	733	733-973	izs mezzogiorno	Calabria	KR	bovino	melitensis	3
2008	TE	966	966-974	izs mezzogiorno	Campania	CE	bovino	abortus	1
2008	TE	967	967-975	izs mezzogiorno	Campania	CE	bovino	abortus	1
2008	TE	968	968-976	izs mezzogiorno	Puglia	FG	bovino	abortus	3
2008	TE	969	969-977	izs mezzogiorno	Campania	SA	bovino	abortus	3
2008	TE	970	970-978	izs mezzogiorno	Campania	CE	bovino	abortus	1
2008	TE	971	971-979	izs mezzogiorno	Campania	AV	bovino	abortus	3
2008	TE	972	972-980	izs mezzogiorno	Campania	SA	bovino	abortus	3
2008	TE	987	987-981	izs mezzogiorno	Campania	SA	bovino	abortus	3
2008	TE	988	988-982	izs mezzogiorno	Campania	SA	bovino	abortus	3
2008	TE	989	989-983	izs mezzogiorno	Campania	SA	bovino	abortus	3
2008	TE	996	996-984	izs Puglia e Basilicata	Basilicata	MT	bovino	abortus	1
2008	TE	996	996-985	izs Puglia e Basilicata	Basilicata	MT	bovino	abortus	1
2008	TE	1004	1004-986	izs Puglia e Basilicata	Puglia	FG	bovino	abortus	3
2008	TE	1005	1005-987	izs Puglia e Basilicata	Puglia	FG	bovino	melitensis	3
2008	TE	1005	1005-988	izs Puglia e Basilicata	Puglia	FG	bovino	melitensis	3
2008	TE	1006	1006-989	izs Puglia e Basilicata	Molise	CB	bovino	melitensis	3
2008	TE	1007	1007-990	izs Puglia e Basilicata	Puglia	BA	bovino	abortus	3
2008	TE	1008	1008-991	izs Puglia e Basilicata	Molise	CB	bovino	melitensis	3
2008	TE	1009	1009-992	izs Puglia e Basilicata	Puglia	FG	bovino	abortus	3
2008	TE	1010	1010-993	izs Puglia e Basilicata	Puglia	FG	bovino	abortus	3
2008	TE	1043	1043-994	izs mezzogiorno	Calabria	CS	bovino	abortus	3
2008	TE	1044	1044-995	izs mezzogiorno	Calabria	CS	bovino	melitensis	3
2008	TE	1044	1044-996	izs mezzogiorno	Calabria	CS	bovino	melitensis	3
2008	TE	1044	1044-997	izs mezzogiorno	Calabria	CS	bovino	melitensis	3
2008	TE	1044	1044-998	izs mezzogiorno	Calabria	CS	bovino	melitensis	3
2008	TE	1044	1044-999	izs mezzogiorno	Calabria	CS	bovino	melitensis	3
2008	TE	1045	1045-1000	izs mezzogiorno	Calabria	CS	bovino	abortus	3
2008	TE	1045	1045-1001	izs mezzogiorno	Calabria	CS	bovino	abortus	3
2008	TE	1046	1046-1002	izs mezzogiorno	Calabria	CS	bovino	abortus	1
2008	TE	1046	1046-1003	izs mezzogiorno	Calabria	CS	bovino	abortus	1
2008	TE	1047	1047-1004	izs mezzogiorno	Calabria	CS	bovino	abortus	3
2008	TE	1047	1047-1005	izs mezzogiorno	Calabria	CS	bovino	abortus	3
2008	TE	1048	1048-1006	izs mezzogiorno	Calabria	CS	bovino	abortus	3
2008	LN	5	5-1007	izs Abruzzo e Molise	Abruzzo	CH	bovino	abortus	3
2008	TE	1350	1350-1008	izs Puglia e Basilicata	Basilicata	PZ	bovino	abortus	3
2008	TE	1350	1350-1009	izs Puglia e Basilicata	Basilicata	PZ	bovino	abortus	3
2008	TE	1350	1350-1010	izs Puglia e Basilicata	Basilicata	PZ	bovino	abortus	3
2008	TE	1413	1413-1011	izs mezzogiorno	Calabria	CS	bovino	abortus	1
2008	TE	1414	1414-1012	izs mezzogiorno	Calabria	CS	bovino	abortus	3
2008	TE	1415	1415-1013	izs mezzogiorno	Calabria	CS	bovino	abortus	3
2008	TE	1415	1415-1014	izs mezzogiorno	Calabria	CS	bovino	abortus	3
2008	TE	14515	14515-1015	izs mezzogiorno	Calabria	CS	bovino	abortus	3
2008	TE	1416	1416-1016	izs mezzogiorno	Calabria	CS	bovino	abortus	3
2008	TE	1416	1416-1017	izs mezzogiorno	Calabria	CS	bovino	abortus	3
2008	TE	1416	1416-1018	izs mezzogiorno	Calabria	CS	bovino	abortus	3
2008	TE	1416	1416-1019	izs mezzogiorno	Calabria	CS	bovino	abortus	3
2008	TE	1416	1416-1020	izs mezzogiorno	Calabria	CS	bovino	abortus	3
2008	TE	1416	1416-1021	izs mezzogiorno	Calabria	CS	bovino	abortus	3
2008	TE	1416	1416-1022	izs mezzogiorno	Calabria	CS	bovino	abortus	3
2008	TE	1524	1524-1023	izs mezzogiorno	Calabria	RC	bovino	melitensis	3
2008	TE	1525	1525-1024	izs mezzogiorno	Calabria	RC	bovino	melitensis	3
2008	TE	1526	1526-1025	izs mezzogiorno	Calabria	RC	bovino	melitensis	3
2008	TE	1527	1527-1026	izs mezzogiorno	Calabria	RC	bovino	melitensis	3
2008	TE	1528	1528-1027	izs mezzogiorno	Calabria	RC	bovino	melitensis	3
2008	TE	1529	1529-1028	izs mezzogiorno	Calabria	RC	bovino	melitensis	3
2008	TE	1530	1530-1029	izs mezzogiorno	Calabria	KR	bovino	melitensis	3
2008	TE	1929	1929-1030	izs Piemonte-Liguria	Piemonte	TO	cinghiale	suis	2
2008	TE	1929	1929-1031	izs Piemonte-Liguria	Piemonte	TO	cinghiale	suis	2
2008	TE	1929	1929-1032	izs Piemonte-Liguria	Piemonte	TO	cinghiale	suis	2
2008	TE	1929	1929-1033	izs Piemonte-Liguria	Piemonte	TO	cinghiale	suis	2
2008	TE	1929	1929-1034	izs Piemonte-Liguria	Piemonte	TO	cinghiale	suis	2
2008	TE	1929	1929-1035	izs Piemonte-Liguria	Piemonte	TO	cinghiale	suis	2
2008	TE	1929	1929-1036	izs Piemonte-Liguria	Piemonte	TO	cinghiale	suis	2
2008	TE	1929	1929-1037	izs Piemonte-Liguria	Piemonte	TO	cinghiale	suis	2
2008	TE	1929	1929-1038	izs Piemonte-Liguria	Piemonte	TO	cinghiale	suis	2
2008	TE	1929	1929-1039	izs Piemonte-Liguria	Piemonte	TO	cinghiale	suis	2
2008	TE	1929	1929-1040	izs Piemonte-Liguria	Piemonte	TO	cinghiale	suis	2
2008	TE	1929	1929-1041	izs Piemonte-Liguria	Piemonte	TO	cinghiale	suis	2
2008	TE	1929	1929-1042	izs Piemonte-Liguria	Piemonte	TO	cinghiale	suis	2
2008	TE	1929	1929-1043	izs Piemonte-Liguria	Piemonte	TO	cinghiale	suis	2
2008	TE	1723	1723-1044	izs mezzogiorno	Campania	CE	bovino	abortus	1
2008	TE	1724	1724-1045	izs mezzogiorno	Campania	CE	bovino	abortus	1
2008	TE	1725	1725-1046	izs mezzogiorno	Campania	AV	bovino	melitensis	3
2008	TE	1722	1722-1047	izs mezzogiorno	Campania	CE	bovino	abortus	1
2008	TE	1726	1726-1048	izs mezzogiorno	Campania	CE	bovino	abortus	3
2008	TE	2082	2082-1049	izs Puglia e Basilicata	Puglia	FG	bovino	abortus	3
2008	TE	2082	2082-1050	izs Puglia e Basilicata	Puglia	FG	bovino	abortus	3
2008	TE	2083	2083-1051	izs Puglia e Basilicata	Molise	CB	bovino	melitensis	3
2008	TE	2084	2084-1052	izs Puglia e Basilicata	Puglia	LE	bovino	melitensis	3
2008	TE	2085	2085-1053	izs Puglia e Basilicata	Puglia	BR	bovino	melitensis	3
2008	TE	2085	2085-1054	izs Puglia e Basilicata	Puglia	BR	bovino	melitensis	3
2008	TE	2085	2085-1055	izs Puglia e Basilicata	Puglia	BR	bovino	melitensis	3
2008	TE	2085	2085-1056	izs Puglia e Basilicata	Puglia	BR	bovino	melitensis	3
2008	TE	2086	2086-1057	izs Puglia e Basilicata	Puglia	FG	bovino	abortus	3
2008	TE	2087	2087-1058	izs Puglia e Basilicata	Puglia	BA	bovino	melitensis	3
2008	TE	2088	2088-1059	izs Puglia e Basilicata	Puglia	FG	bovino	abortus	3
2008	TE	2089	2089-1060	izs Puglia e Basilicata	Puglia	FG	bovino	abortus	3
2008	TE	2090	2090-1061	izs Puglia e Basilicata	Puglia	BA	bovino	melitensis	3
2008	TE	2091	2091-1062	izs Puglia e Basilicata	Puglia	FG	bovino	abortus	3
2008	TE	2092	2092-1063	izs Puglia e Basilicata	Puglia	FG	bovino	abortus	3
2008	TE	2093	2093-1064	izs Puglia e Basilicata	Puglia	FG	bovino	abortus	3
2008	TE	2094	2094-1065	izs Puglia e Basilicata	Puglia	FG	bovino	melitensis	3
2008	TE	2306	2306-1066	izs mezzogiorno	Calabria	CS	bovino	abortus	3
2008	TE	2150	2150-1067	izs mezzogiorno	Calabria	VV	bovino	melitensis	3
2008	TE	2149	2149-1068	izs mezzogiorno	Calabria	VV	bovino	melitensis	3
2008	TE	2148	2148-1069	izs mezzogiorno	Calabria	KR	bovino	abortus	3
2008	TE	2137	2137-1070	izs mezzogiorno	Calabria	KR	bovino	abortus	3
2008	TE	2147	2147-1071	izs mezzogiorno	Calabria	VV	bovino	melitensis	3
2008	TE	2095	2095-1072	izs Puglia e Basilicata	Basilicata	PZ	bovino	abortus	3
2008	TE	2455	2455-1073	izs Puglia e Basilicata	Puglia	FG	bovino	abortus	3
2008	TE	2457	2457-1074	izs Puglia e Basilicata	Puglia	FG	bovino	abortus	3
2008	TE	2858	2858-1075	izs Puglia e Basilicata	Puglia	FG	bovino	abortus	3
2008	TE	2459	2459-1076	izs Puglia e Basilicata	Puglia	FG	bovino	abortus	3
2008	TE	2460	2460-1077	izs Puglia e Basilicata	Puglia	LE	bovino	melitensis	3
2008	TE	2461	2461-1078	izs Puglia e Basilicata	Puglia	LE	bovino	melitensis	3
2008	TE	2461	2461-1079	izs Puglia e Basilicata	Puglia	LE	bovino	melitensis	3
2008	TE	2462	2462-1080	izs Puglia e Basilicata	Puglia	BA	bovino	melitensis	3
2008	TE	2462	2462-1081	izs Puglia e Basilicata	Puglia	BA	bovino	melitensis	3
2008	TE	2462	2462-1082	izs Puglia e Basilicata	Puglia	BA	bovino	melitensis	3
2008	TE	2506	2506-1083	izs mezzogiorno	Calabria	KR	bovino	melitensis	3
2008	TE	2507	2507-1084	izs mezzogiorno	Calabria	KR	bovino	abortus	3
2008	TE	2508	2508-1085	izs mezzogiorno	Calabria	KR	bovino	abortus	3
2008	TE	2509	2509-1086	izs mezzogiorno	Calabria	CS	bovino	abortus	3
2008	TE	2510	2510-1087	izs mezzogiorno	Calabria	CZ	bovino	melitensis	3
2008	TE	2511	2511-1088	izs mezzogiorno	Calabria	CS	bovino	abortus	3
2008	TE	2512	2512-1089	izs mezzogiorno	Calabria	VV	bovino	melitensis	3
2008	TE	2513	2513-1090	izs mezzogiorno	Calabria	RC	bovino	melitensis	3
2008	TE	2514	2514-1091	izs mezzogiorno	Calabria	VV	bovino	melitensis	3
2008	TE	2515	2515-1092	izs mezzogiorno	Calabria	RC	bovino	melitensis	3
2008	TE	2516	2516-1093	izs mezzogiorno	Calabria	RC	bovino	melitensis	3
2008	TE	2517	2517-1094	izs mezzogiorno	Calabria	VV	bovino	melitensis	3
2008	TE	3027	3027-1095	izs mezzogiorno	Campania	SA	bovino	abortus	3
2008	TE	3028	3028-1096	izs mezzogiorno	Campania	SA	bovino	abortus	3
2008	TE	3029	3029-1097	izs mezzogiorno	Campania	SA	bovino	abortus	3
2008	TE	3006	3006-1098	izs mezzogiorno	Campania	CE	bovino	abortus	1
2008	TE	3007	3007-1099	izs mezzogiorno	Campania	CE	bovino	abortus	1
2008	TE	3008	3008-1100	izs mezzogiorno	Campania	CE	bovino	abortus	1
2008	TE	3009	3009-1101	izs mezzogiorno	Campania	CE	bovino	abortus	1
2008	TE	3010	3010-1102	izs mezzogiorno	Campania	AV	bovino	abortus	3
2008	TE	3011	3011-1103	izs mezzogiorno	Campania	SA	bovino	abortus	3
2008	TE	3158	3158-1104	izs mezzogiorno	Campania	CE	bovino	abortus	1
2008	TE	3159	3159-1105	izs mezzogiorno	Campania	SA	bovino	abortus	3
2008	TE	3160	3160-1106	izs mezzogiorno	Campania	CE	bovino	abortus	1
2008	TE	3161	3161-1107	izs mezzogiorno	Campania	SA	bovino	abortus	3
2008	TE	3162	3162-1108	izs mezzogiorno	Campania	CE	bovino	abortus	1
2008	TE	3163	3163-1109	izs mezzogiorno	Campania	CE	bovino	abortus	1
2008	TE	3164	3164-1110	izs mezzogiorno	Campania	CE	bovino	abortus	1
2008	TE	3165	3165-1111	izs mezzogiorno	Campania	CE	bovino	abortus	1
2008	TE	3166	3166-1112	izs mezzogiorno	Campania	CE	bovino	abortus	1
2008	TE	3343	3343-1113	izs Puglia e Basilicata	Puglia	FG	bovino	melitensis	3
2008	TE	3344	3344-1114	izs Puglia e Basilicata	Puglia	BA	bovino	melitensis	3
2008	TE	3344	3344-1115	izs Puglia e Basilicata	Puglia	BA	bovino	melitensis	3
2008	TE	3344	3344-1116	izs Puglia e Basilicata	Puglia	BA	bovino	melitensis	3
2008	TE	3345	3345-1117	izs Puglia e Basilicata	Puglia	LE	bovino	melitensis	3
2008	TE	3346	3346-1118	izs Puglia e Basilicata	Puglia	FG	bovino	abortus	3
2008	TE	3347	3347-1119	izs Puglia e Basilicata	Molise	CB	bovino	melitensis	3
2008	TE	3348	3348-1120	izs Puglia e Basilicata	Puglia	BR	bovino	melitensis	3
2008	TE	3349	3349-1121	izs Puglia e Basilicata	Puglia	FG	bovino	abortus	3
2008	TE	3386	3386-1122	izs mezzogiorno	CAMPANIA	CE	bovino	abortus	1
2008	TE	3387	3387-1123	izs mezzogiorno	Campania	NA	bovino	abortus	1
2008	TE	3388	3388-1124	izs mezzogiorno	Campania	CE	bovino	abortus	1
2008	TE	3389	3389-1125	izs mezzogiorno	Campania	AV	bovino	abortus	3
2008	TE	3390	3390-1126	izs mezzogiorno	Campania	CE	bovino	abortus	1
2008	TE	3391	3391-1127	izs mezzogiorno	Campania	SA	bovino	abortus	3
2008	TE	3541	3541-1128	izs mezzogiorno	Calabria	RC	bovino	melitensis	3
2008	TE	3542	3542-1129	izs mezzogiorno	Calabria	CS	bovino	abortus	3
2008	TE	3543	3543-1130	izs mezzogiorno	Calabria	KR	bovino	melitensis	3
2008	TE	3544	3544-1131	izs mezzogiorno	Calabria	CS	bovino	abortus	3
2008	TE	3545	3545-1132	izs mezzogiorno	Calabria	CS	bovino	abortus	3
2008	TE	3546	3546-1133	izs mezzogiorno	Calabria	RC	bovino	melitensis	3
2008	TE	3547	3547-1134	izs mezzogiorno	Calabria	KR	bovino	melitensis	3
2008	TE	3548	3548-1135	izs mezzogiorno	PUGLIA	LE	bovino	melitensis	3
2008	TE	3460	3460-1136	izs mezzogiorno	Calabria	CS	bovino	abortus	3
2008	TE	3459	3459-1137	izs mezzogiorno	Calabria	CS	bovino	abortus	3
2008	TE	3454	3454-1138	izs mezzogiorno	Calabria	CS	bovino	abortus	3
2008	TE	3454	3454-1139	izs mezzogiorno	Calabria	CS	bovino	abortus	3
2008	TE	3452	3452-1140	izs mezzogiorno	Calabria	CS	bovino	abortus	3
2008	TE	3457	3457-1141	izs mezzogiorno	Calabria	CS	bovino	abortus	3
2008	TE	3455	3455-1142	izs mezzogiorno	Calabria	CS	bovino	abortus	3
2008	TE	3461	3461-1143	izs mezzogiorno	Calabria	CS	bovino	abortus	3
2008	TE	3461	3461-1144	izs mezzogiorno	Calabria	CS	bovino	abortus	3
2008	TE	3461	3461-1145	izs mezzogiorno	Calabria	CS	bovino	abortus	3
2008	TE	3458	3458-1146	izs mezzogiorno	Calabria	CS	bovino	abortus	3
2008	TE	3031	3031-1147	izs mezzogiorno	Calabria	RC	bovino	melitensis	3
2008	TE	3030	3030-1148	izs mezzogiorno	Calabria	KR	bovino	abortus	3
2008	TE	3032	3032-1149	izs mezzogiorno	Calabria	RC	bovino	melitensis	3
2008	TE	3453	3453-1150	izs mezzogiorno	Calabria	CS	bovino	abortus	1
2008	TE	3453	3453-1151	izs mezzogiorno	Calabria	CS	bovino	abortus	1
2008	TE	4097	4097-1152	izs Puglia e Basilicata	Puglia	BR	bovino	melitensis	3
2008	TE	4098	4098-1153	izs Puglia e Basilicata	Puglia	BA	bovino	melitensis	3
2008	TE	4099	4099-1154	izs Puglia e Basilicata	Puglia	BR	bovino	melitensis	3
2008	TE	4099	4099-1155	izs Puglia e Basilicata	Puglia	BR	bovino	melitensis	3
2008	TE	4099	4099-1156	izs Puglia e Basilicata	Puglia	BR	bovino	melitensis	3
2008	TE	4099	4099-1157	izs Puglia e Basilicata	Puglia	BR	bovino	melitensis	3
2008	TE	4099	4099-1158	izs Puglia e Basilicata	Puglia	BR	bovino	melitensis	3
2008	TE	4100	4100-1159	izs Puglia e Basilicata	Puglia	FG	bovino	melitensis	3
2008	TE	4340	4340-1160	izs Piemonte-Liguria	Piemonte	TO	cinghiale	suis	2
2008	TE	4340	4340-1161	izs Piemonte-Liguria	Piemonte	TO	cinghiale	suis	2
2008	TE	4340	4340-1162	izs Piemonte-Liguria	Piemonte	TO	cinghiale	suis	2
2008	TE	4340	4340-1163	izs Piemonte-Liguria	Piemonte	TO	cinghiale	suis	2
2008	TE	4340	4340-1164	izs Piemonte-Liguria	Piemonte	TO	cinghiale	suis	2
2008	TE	4341	4341-1165	izs mezzogiorno	Calabria	KR	bovino	melitensis	3
2008	TE	4342	4342-1166	izs mezzogiorno	Calabria	VV	bovino	melitensis	3
2008	TE	4343	4343-1167	izs mezzogiorno	Calabria	RC	bovino	melitensis	3
2008	TE	4344	4344-1168	izs mezzogiorno	Calabria	RC	bovino	melitensis	3
2008	TE	4244	4244-1169	izs mezzogiorno	Campania	CE	bovino	abortus	1
2008	TE	4245	4245-1170	izs mezzogiorno	Campania	CE	bovino	abortus	1
2008	TE	4246	4246-1171	izs mezzogiorno	Campania	CE	bovino	abortus	1
2008	TE	4247	4247-1172	izs mezzogiorno	Campania	CE	bovino	abortus	1
2008	TE	4248	4248-1173	izs mezzogiorno	Campania	CE	bovino	abortus	1
2008	TE	4249	4249-1174	izs mezzogiorno	Campania	CE	bovino	abortus	1
2008	TE	4250	4250-1175	izs mezzogiorno	Campania	CE	bovino	abortus	1
2008	TE	4251	4251-1176	izs mezzogiorno	Campania	CE	bovino	abortus	3
2008	TE	4252	4252-1177	izs mezzogiorno	Campania	SA	bovino	melitensis	3
2008	TE	3454	3454-1178	izs mezzogiorno	Calabria	CS	bovino	abortus	3
2008	TE	3456	3456-1179	izs mezzogiorno	Calabria	CS	bovino	abortus	3
2008	TE	4542	4542-1180	izs mezzogiorno	Calabria	CS	bovino	abortus	3
2008	TE	4543	4543-1181	izs mezzogiorno	Calabria	CS	bovino	abortus	3
2008	TE	4543	4543-1182	izs mezzogiorno	Calabria	CS	bovino	abortus	3
2008	TE	4544	4544-1183	izs mezzogiorno	Calabria	CS	bovino	abortus	3
2008	TE	4545	4545-1184	izs mezzogiorno	Calabria	CS	bovino	abortus	3
2008	TE	4546	4546-1185	izs mezzogiorno	Calabria	CS	bovino	abortus	3
2008	TE	4546	4546-1186	izs mezzogiorno	Calabria	CS	bovino	abortus	3
2008	TE	4547	4547-1187	izs mezzogiorno	Calabria	CS	bovino	abortus	3
2008	TE	4547	4547-1188	izs mezzogiorno	Calabria	CS	bovino	abortus	3
2008	TE	4723	4723-1189	izs Piemonte-Liguria	Piemonte	TO	cinghiale	suis	2
2008	TE	4723	4723-1190	izs Piemonte-Liguria	Piemonte	TO	cinghiale	suis	2
2008	TE	4723	4723-1191	izs Piemonte-Liguria	Piemonte	TO	cinghiale	suis	2
2008	TE	4723	4723-1192	izs Piemonte-Liguria	Piemonte	TO	cinghiale	suis	2
2008	TE	4919	4919-1193	izs mezzogiorno	Calabria	KR	bovino	melitensis	3
2008	TE	4936	4936-1194	izs mezzogiorno	Calabria	RC	pecora	melitensis	3
2008	TE	4936	4936-1195	izs mezzogiorno	Calabria	RC	capra	melitensis	3
2008	TE	4938	4938-1196	izs mezzogiorno	CALABRIA	CS	bovino	melitensis	3
2008	TE	4939	4939-1197	izs mezzogiorno	CALABRIA	CS	bovino	abortus	3
2008	TE	4940	4940-1198	izs mezzogiorno	CALABRIA	CS	bovino	abortus	3
2008	TE	4941	4941-1199	izs mezzogiorno	Calabria	RC	pecora	melitensis	3
2008	TE	4942	4942-1200	izs mezzogiorno	Calabria	KR	pecora	melitensis	3
2008	TE	4943	4943-1201	izs mezzogiorno	Calabria	CZ	pecora	melitensis	3
2008	TE	4944	4944-1202	izs mezzogiorno	Calabria	RC	pecora	melitensis	3
2008	TE	4945	4945-1203	izs mezzogiorno	CALABRIA	CS	bovino	abortus	3
2008	TE	4946	4946-1204	izs mezzogiorno	Calabria	KR	bovino	abortus	3
2008	TE	5005	5005-1205	izs lazio e toscana	Lazio	VT	bovino	melitensis	3
2008	TE	5005	5005-1206	izs lazio e toscana	Lazio	VT	bovino	melitensis	3
2008	TE	5252	5252-1207	izs mezzogiorno	Calabria	VV	pecora	melitensis	3
2008	TE	5253	5253-1208	izs mezzogiorno	Calabria	VV	pecora	melitensis	3
2008	TE	5254	5254-1209	izs mezzogiorno	Calabria	KR	bovino	abortus	3
2008	TE	5255	5255-1210	izs mezzogiorno	Calabria	CS	pecora	melitensis	3
2008	TE	5256	5256-1211	izs mezzogiorno	Calabria	VV	pecora	melitensis	3
2008	TE	5257	5257-1212	izs mezzogiorno	Campania	CE	bufalo	abortus	1
2008	TE	5442	5442-1213	IZS Sardegna	Sardegna	CA	suino	suis	2
2008	TE	5440	5440-1214	izs Piemonte-Liguria	Piemonte	TO	cinghiale	suis	2
2008	TE	5440	5440-1215	izs Piemonte-Liguria	Piemonte	TO	cinghiale	suis	2
2008	TE	5440	5440-1216	izs Piemonte-Liguria	Piemonte	TO	cinghiale	suis	2
2008	TE	5440	5440-1217	izs Piemonte-Liguria	Piemonte	TO	cinghiale	suis	2
2008	TE	5440	5440-1218	izs Piemonte-Liguria	Piemonte	TO	cinghiale	suis	2
2008	TE	5440	5440-1219	izs Piemonte-Liguria	Piemonte	TO	cinghiale	suis	2
2008	TE	5440	5440-1220	izs Piemonte-Liguria	Piemonte	TO	cinghiale	suis	2
2008	TE	5440	5440-1221	izs Piemonte-Liguria	Piemonte	TO	cinghiale	suis	2
2008	TE	5412	5412-1222	IZS Sicilia	Sicilia	ME	pecora	melitensis	3
2008	TE	5408	5408-1223	IZS Sicilia	Sicilia	PA	bovino	melitensis	3
2008	TE	5409	5409-1224	IZS Sicilia	Sicilia	PA	bovino	melitensis	3
2008	TE	5410	5410-1225	IZS Sicilia	Sicilia	TP	bovino	abortus	3
2008	TE	5411	5411-1226	IZS Sicilia	Sicilia	TP	bovino	abortus	3
2008	TE	5413	5413-1227	IZS Sicilia	Sicilia	PA	pecora	melitensis	3
2008	TE	5414	5414-1228	IZS Sicilia	Sicilia	TP	capra	melitensis	3
2008	TE	5415	5415-1229	IZS Sicilia	Sicilia	AG	bovino	melitensis	3
2008	TE	5416	5416-1230	IZS Sicilia	Sicilia	PA	pecora	melitensis	3
2008	TE	5417	5417-1231	IZS Sicilia	Sicilia	ME	bovino	abortus	3
2008	TE	5418	5418-1232	IZS Sicilia	Sicilia	TP	pecora	melitensis	3
2008	TE	5419	5419-1233	IZS Sicilia	Sicilia	PA	capra	melitensis	3
2008	TE	5420	5420-1234	IZS Sicilia	Sicilia	TP	pecora	melitensis	3
2008	TE	5421	5421-1235	IZS Sicilia	Sicilia	AG	capra	melitensis	3
2008	TE	5422	5422-1236	IZS Sicilia	Sicilia	TP	pecora	melitensis	3
2008	TE	5423	5423-1237	IZS Sicilia	Sicilia	TP	capra	melitensis	3
2008	TE	5424	5424-1238	IZS Sicilia	Sicilia	CT	bovino	abortus	3
2008	TE	5425	5425-1239	IZS Sicilia	Sicilia	PA	bovino	melitensis	3
2008	TE	5426	5426-1240	IZS Sicilia	Sicilia	ME	pecora	melitensis	3
2008	TE	5427	5427-1241	IZS Sicilia	Sicilia	TP	pecora	melitensis	3
2008	TE	5428	5428-1242	IZS Sicilia	Sicilia	SR	bovino	abortus	3
2008	TE	5429	5429-1243	IZS Sicilia	Sicilia	TP	bovino	abortus	1
2008	TE	5430	5430-1244	IZS Sicilia	Sicilia	EN	pecora	melitensis	3
2008	TE	5257	5257-1245	izs mezzogiorno	Campania	CE	bufalo	abortus	1
2008	TE	5258	5258-1246	izs mezzogiorno	Campania	AV	pecora	melitensis	3
2008	TE	5259	5259-1247	izs mezzogiorno	Campania	CE	bufalo	abortus	1
2008	TE	5260	5260-1248	izs mezzogiorno	Campania	CE	bufalo	abortus	1
2008	TE	5261	5261-1249	izs mezzogiorno	Campania	CE	bufalo	abortus	1
2008	TE	5262	5262-1250	izs mezzogiorno	Campania	CE	bufalo	abortus	1
2008	TE	5263	5263-1251	izs mezzogiorno	Campania	SA	bufalo	melitensis	3
2008	TE	5264	5264-1252	izs mezzogiorno	Campania	CE	bufalo	abortus	1
2008	TE	5265	5265-1253	izs mezzogiorno	Campania	CE	bovino	abortus	1
2008	TE	5266	5266-1254	izs mezzogiorno	Campania	CE	bufalo	abortus	1
2008	TE	5267	5267-1255	izs mezzogiorno	Campania	CE	bovino	abortus	1
2008	TE	5268	5268-1256	izs mezzogiorno	Campania	CE	bufalo	abortus	1
2008	TE	5269	5269-1257	izs mezzogiorno	Campania	CE	bufalo	abortus	1
2008	TE	5270	5270-1258	izs mezzogiorno	Campania	CE	bufalo	abortus	1
2008	TE	5271	5271-1259	izs mezzogiorno	Campania	CE	bufalo	abortus	1
2008	TE	5272	5272-1260	izs mezzogiorno	Campania	CE	bovino	abortus	1
2008	TE	5273	5273-1261	izs mezzogiorno	Campania	CE	bufalo	abortus	1
2008	TE	5274	5274-1262	izs mezzogiorno	Campania	CE	bufalo	abortus	1
2008	TE	4626	4626-1263	izs lazio e toscana	Lazio	VT	bovino	melitensis	3
2008	TE	4626	4626-1264	izs lazio e toscana	Lazio	VT	bovino	melitensis	3
2008	IS	1250	1250-1265	izs Abruzzo e Molise	Molise	IS	bovino	abortus	3
2008	IS	1250	1250-1266	izs Abruzzo e Molise	Molise	IS	bovino	abortus	3
2008	IS	1252	1252-1267	izs Abruzzo e Molise	Molise	IS	bovino	abortus	3
2008	IS	1253	1253-1268	izs Abruzzo e Molise	Molise	IS	bovino	abortus	3
2008	IS	1254	1254-1269	izs Abruzzo e Molise	Molise	IS	bovino	abortus	3
2008	IS	1256	1256-1270	izs Abruzzo e Molise	Molise	IS	bovino	abortus	3
2008	IS	1256	1256-1271	izs Abruzzo e Molise	Molise	IS	bovino	abortus	3
2008	IS	1257	1257-1272	izs Abruzzo e Molise	Molise	IS	bovino	abortus	3
2008	TE	5783	5783-1273	izs mezzogiorno	Campania	SA	bovino	melitensis	3
2008	TE	5784	5784-1274	izs mezzogiorno	Campania	SA	bovino	abortus	3
2008	TE	5785	5785-1275	izs mezzogiorno	Campania	SA	bovino	abortus	3
2008	TE	5786	5786-1276	izs mezzogiorno	Campania	SA	bovino	abortus	3
2008	TE	5787	5787-1277	izs mezzogiorno	Campania	SA	bovino	abortus	3
2008	TE	5788	5788-1278	izs mezzogiorno	Campania	CE	bufalo	abortus	1
2008	TE	5776	5776-1279	izs mezzogiorno	Calabria	RC	pecora	melitensis	3
2008	TE	5777	5777-1280	izs mezzogiorno	Calabria	RC	pecora	melitensis	3
2008	TE	5778	5778-1281	izs mezzogiorno	Calabria	RC	bovino	melitensis	3
2008	TE	5779	5779-1282	izs mezzogiorno	Calabria	RC	bovino	melitensis	3
2008	TE	5780	5780-1283	izs mezzogiorno	Calabria	KR	bovino	melitensis	3
2008	TE	5781	5781-1284	izs mezzogiorno	Calabria	CS	bovino	abortus	3
2008	TE	5782	5782-1285	izs mezzogiorno	Calabria	KR	bovino	abortus	3
2008	TE	5673	5673-1286	izs Puglia e Basilicata	Puglia	FG	pecora	melitensis	3
2008	TE	5674	5674-1287	izs Puglia e Basilicata	Puglia	FG	bovino	abortus	3
2008	TE	5675	5675-1288	izs Puglia e Basilicata	Puglia	FG	bovino	abortus	3
2008	TE	5675	5675-1289	izs Puglia e Basilicata	Puglia	FG	bovino	abortus	3
2008	TE	5676	5676-1290	izs Puglia e Basilicata	Puglia	BA	pecora	melitensis	3
2008	TE	5676	5676-1291	izs Puglia e Basilicata	Puglia	BA	pecora	melitensis	3
2008	TE	5677	5677-1292	izs Puglia e Basilicata	Puglia	FG	bovino	abortus	3
2008	TE	5678	5678-1293	izs Puglia e Basilicata	Puglia	BA	capra	melitensis	3
2008	TE	5679	5679-1294	izs Puglia e Basilicata	Puglia	FG	bovino	abortus	3
2008	TE	5679	5679-1295	izs Puglia e Basilicata	Puglia	FG	bovino	abortus	3
2008	TE	5679	5679-1296	izs Puglia e Basilicata	Puglia	FG	bovino	abortus	3
2008	TE	5680	5680-1297	izs Puglia e Basilicata	Puglia	BA	pecora	melitensis	3
2008	TE	5681	5681-1298	izs Puglia e Basilicata	Molise	CB	pecora	melitensis	3
2008	TE	5682	5682-1299	izs Puglia e Basilicata	Puglia	BA	pecora	melitensis	3
2008	TE	5682	5682-1300	izs Puglia e Basilicata	Puglia	BA	pecora	melitensis	3
2008	TE	5682	5682-1301	izs Puglia e Basilicata	Puglia	BA	pecora	melitensis	3
2008	TE	5801	5801-1302	izs mezzogiorno	Calabria	CS	pecora	melitensis	3
2008	TE	5801	5801-1303	izs mezzogiorno	Calabria	CS	pecora	melitensis	3
2008	TE	5801	5801-1304	izs mezzogiorno	Calabria	CS	pecora	melitensis	3
2008	TE	5801	5801-1305	izs mezzogiorno	Calabria	CS	pecora	melitensis	3
2008	TE	5802	5802-1306	izs mezzogiorno	Calabria	CS	bovino	abortus	3
2008	TE	5803	5803-1307	izs mezzogiorno	Calabria	CS	bovino	abortus	3
2008	TE	5804	5804-1308	izs mezzogiorno	Calabria	CS	bovino	abortus	3
2008	TE	5804	5804-1309	izs mezzogiorno	Calabria	CS	bovino	abortus	3
2008	TE	5804	5804-1310	izs mezzogiorno	Calabria	CS	bovino	abortus	3
2008	TE	5804	5804-1311	izs mezzogiorno	Calabria	CS	bovino	abortus	3
2008	TE	5804	5804-1312	izs mezzogiorno	Calabria	CS	bovino	abortus	3
2008	TE	5804	5804-1313	izs mezzogiorno	Calabria	CS	bovino	abortus	3
2008	TE	5804	5804-1314	izs mezzogiorno	Calabria	CS	bovino	abortus	3
2008	TE	5804	5804-1315	izs mezzogiorno	Calabria	CS	bovino	abortus	3
2008	TE	5805	5805-1316	izs mezzogiorno	Calabria	CS	bovino	abortus	3
2008	TE	5806	5806-1317	izs mezzogiorno	Calabria	CS	bovino	abortus	3
2008	TE	5807	5807-1318	izs mezzogiorno	Calabria	CS	bovino	melitensis	3
2008	TE	5808	5808-1319	izs mezzogiorno	Calabria	CS	bovino	abortus	3
2008	TE	5809	5809-1320	izs mezzogiorno	Calabria	CS	bovino	abortus	3
2008	TE	6017	6017-1321	izs Lombardia Emilia Romagna	Lombardia		bovino	melitensis	3
2008	TE	6017	6017-1322	izs Lombardia Emilia Romagna	Lombardia		uomo	melitensis	3
2008	TE	6017	6017-1323	izs Lombardia Emilia Romagna	Lombardia		uomo	melitensis	3
2008	TE	6017	6017-1324	izs Lombardia Emilia Romagna	Lombardia		uomo	melitensis	3
2008	TE	6017	6017-1325	izs Lombardia Emilia Romagna	Lombardia		pecora	melitensis	3
2008	TE	6017	6017-1326	izs Lombardia Emilia Romagna	Lombardia		bovino	melitensis	3
2008	TE	6450	6450-1327	izs mezzogiorno	Calabria	CS	bovino	abortus	3
2008	IS	1196	1196-1328	izs Abruzzo e Molise	Molise	IS	bovino	abortus	3
2008	IS	1196	1196-1329	izs Abruzzo e Molise	Molise	IS	bovino	abortus	3
2008	IS	1197	1197-1330	izs Abruzzo e Molise	Molise	IS	bovino	abortus	3
2008	IS	1251	1251-1331	izs Abruzzo e Molise	Molise	IS	bovino	abortus	3
2008	IS	1251	1251-1332	izs Abruzzo e Molise	Molise	IS	bovino	abortus	3
2008	IS	1253	1253-1333	izs Abruzzo e Molise	Molise	IS	bovino	abortus	3
2008	IS	1253	1253-1334	izs Abruzzo e Molise	Molise	IS	bovino	abortus	3
2008	IS	1255	1255-1335	izs Abruzzo e Molise	Molise	IS	bovino	abortus	3
2008	IS	1255	1255-1336	izs Abruzzo e Molise	Molise	IS	bovino	abortus	3
2008	IS	1255	1255-1337	izs Abruzzo e Molise	Molise	IS	bovino	abortus	3
2008	IS	1257	1257-1338	izs Abruzzo e Molise	Molise	IS	bovino	abortus	3
2008	IS	1257	1257-1339	izs Abruzzo e Molise	Molise	IS	bovino	abortus	3
2008	IS	1258	1258-1340	izs Abruzzo e Molise	Molise	IS	bovino	abortus	3
2008	IS	1258	1258-1341	izs Abruzzo e Molise	Molise	IS	bovino	abortus	3
2008	IS	1258	1258-1342	izs Abruzzo e Molise	Molise	IS	bovino	abortus	3
2008	TE	1528	1528-1343	izs mezzogiorno	Calabria	RC	capra	melitensis	3
2008	IS	1578	1578-1344	izs abruzzo e molise	Molise	IS	bovino	abortus	3
2008	TE	6923	6923-1345	izs mezzogiorno	Calabria	CS	bovino	abortus	3
2008	TE	6924	6924-1346	izs mezzogiorno	Calabria	CS	bovino	abortus	3
2008	TE	6925	6925-1347	izs mezzogiorno	Calabria	CS	bovino	abortus	3
2008	TE	6926	6926-1348	izs mezzogiorno	Calabria	CS	bovino	abortus	3
2008	TE	6926	6926-1349	izs mezzogiorno	Calabria	CS	bovino	abortus	3
2008	TE	6927	6927-1350	izs mezzogiorno	Calabria	CS	bovino	abortus	3
2008	TE	6927	6927-1351	izs mezzogiorno	Calabria	CS	bovino	abortus	3
2008	IS	1259	1259-1352	izs Abruzzo e Molise	Molise	IS	bovino	abortus	3
2008	IS	1250	1250-1353	izs Abruzzo e Molise	Molise	IS	bovino	abortus	3
2008	TE	6774	6774-1354	izs mezzogiorno	Campania	SA	bufalo	abortus	3
2008	TE	6776	6776-1355	izs mezzogiorno	CALABRIA	KR	bovino	abortus	3
2008	TE	6778	6778-1356	izs mezzogiorno	Campania	CE	bufalo	abortus	3
2008	TE	6781	6781-1357	izs mezzogiorno	Campania	SA	bovino	abortus	3
2008	TE	6782	6782-1358	izs Puglia e Basilicata	Puglia	FG	bovino	abortus	3
2008	TE	6833	6833-1359	izs Puglia e Basilicata	Puglia	FG	bovino	abortus	3
2008	TE	6833	6833-1360	izs Puglia e Basilicata	Puglia	FG	bovino	abortus	3
2008	TE	6834	6834-1361	izs Puglia e Basilicata	Puglia	FG	bovino	abortus	3
2008	TE	6834	6834-1362	izs Puglia e Basilicata	Puglia	FG	bovino	abortus	3
2008	TE	6837	6837-1363	izs Puglia e Basilicata	Puglia	FG	bovino	abortus	3
2008	TE	6775	6775-1364	izs mezzogiorno	Campania	CE	bufalo	abortus	1
2008	TE	6777	6777-1365	izs mezzogiorno	Campania	CE	bufalo	abortus	1
2008	TE	6779	6779-1366	izs mezzogiorno	Campania	CE	bufalo	abortus	1
2008	TE	6780	6780-1367	izs mezzogiorno	Campania	CE	bufalo	abortus	1
2008	TE	6783	6783-1368	izs mezzogiorno	Campania	CE	bufalo	abortus	1
2008	TE	1569	1569-1369	izs Abruzzo e Molise	Molise	IS	bovino	abortus	3
2008	TE	1580	1580-1370	izs Abruzzo e Molise	Molise	IS	bovino	abortus	3
2008	TE	1581	1581-1371	izs Abruzzo e Molise	Molise	IS	bovino	abortus	3
2008	TE	7546	7546-1372	izs lazio e toscana	Lazio	VT	pecora	melitensis	3
2008	TE	7546	7546-1373	izs lazio e toscana	Lazio	VT	pecora	melitensis	3
2008	TE	7546	7546-1374	izs lazio e toscana	Lazio	VT	pecora	melitensis	3
2008	TE	7547	7547-1375	izs Piemonte-Liguria	Piemonte	TO	cinghiale	suis	2
2008	TE	7547	7547-1376	izs Piemonte-Liguria	Piemonte	TO	cinghiale	suis	2
2008	TE	7547	7547-1377	izs Piemonte-Liguria	Piemonte	TO	cinghiale	suis	2
2008	TE	7547	7547-1378	izs Piemonte-Liguria	Piemonte	TO	cinghiale	suis	2
2008	TE	7547	7547-1379	izs Piemonte-Liguria	Piemonte	TO	cinghiale	suis	2
2008	TE	7547	7547-1380	izs Piemonte-Liguria	Piemonte	TO	cinghiale	suis	2
2008	TE	7547	7547-1381	izs Piemonte-Liguria	Piemonte	TO	cinghiale	suis	2
2008	TE	7547	7547-1382	izs Piemonte-Liguria	Piemonte	TO	cinghiale	suis	2
2008	TE	7650	7650-1383	izs Puglia e Basilicata	Basilicata	PZ	bovino	abortus	3
2008	TE	7650	7650-1384	izs Puglia e Basilicata	Basilicata	PZ	bovino	abortus	3
2008	TE	7651	7651-1385	izs Puglia e Basilicata	Basilicata	PZ	bovino	abortus	3
2008	TE	7852	7852-1386	izs mezzogiorno	Calabria	KR	pecora	melitensis	3
2008	TE	7853	7853-1387	izs mezzogiorno	Calabria	KR	pecora	melitensis	3
2008	TE	7854	7854-1388	izs mezzogiorno	Calabria	CS	bovino	abortus	3
2008	TE	7855	7855-1389	izs mezzogiorno	Calabria	CS	bovino	abortus	3
2008	TE	7856	7856-1390	izs mezzogiorno	Calabria	KR	pecora	melitensis	3
2008	TE	7857	7857-1391	izs mezzogiorno	Calabria	CS	bovino	abortus	3
2008	TE	7858	7858-1392	izs mezzogiorno	Calabria	KR	bovino	melitensis	3
2008	TE	7859	7859-1393	izs mezzogiorno	Calabria	CZ	capra	melitensis	3
2008	TE	7860	7860-1394	izs mezzogiorno	Calabria	KR	bovino	abortus	3
2008	TE	7861	7861-1395	izs mezzogiorno	Calabria	KR	bovino	abortus	3
2008	TE	8011	8011-1396	izs mezzogiorno	Calabria	CS	bovino	abortus	3
2008	TE	8012	8012-1397	izs mezzogiorno	Calabria	CS	bovino	abortus	3
2008	TE	8014	8014-1398	izs mezzogiorno	Calabria	CS	bovino	abortus	3
2008	TE	8015	8015-1399	izs mezzogiorno	Calabria	CS	bovino	abortus	3
2008	TE	8015	8015-1400	izs mezzogiorno	Calabria	CS	bovino	abortus	3
2008	TE	8015	8015-1401	izs mezzogiorno	Calabria	CS	bovino	abortus	3
2008	TE	8016	8016-1402	izs mezzogiorno	Calabria	CS	bovino	abortus	3
2008	TE	8017	8017-1403	izs mezzogiorno	Calabria	CS	bovino	abortus	3
2008	TE	8018	8018-1404	izs mezzogiorno	Calabria	CS	bovino	abortus	3
2008	TE	8018	8018-1405	izs mezzogiorno	Calabria	CS	bovino	abortus	3
2008	TE	8019	8019-1406	izs mezzogiorno	Calabria	CS	bovino	abortus	3
2008	TE	8020	8020-1407	izs mezzogiorno	Calabria	CS	bovino	abortus	3
2008	TE	8020	8020-1408	izs mezzogiorno	Calabria	CS	bovino	abortus	3
2008	TE	8021	8021-1409	izs mezzogiorno	Calabria	CS	bovino	abortus	3
2008	TE	8021	8021-1410	izs mezzogiorno	Calabria	CS	bovino	abortus	3
2008	TE	8021	8021-1411	izs mezzogiorno	Calabria	CS	bovino	abortus	3
2008	TE	8021	8021-1412	izs mezzogiorno	Calabria	CS	bovino	abortus	3
2008	TE	8021	8021-1413	izs mezzogiorno	Calabria	CS	bovino	abortus	3
2008	TE	8022	8022-1414	izs mezzogiorno	Calabria	CS	bovino	abortus	3
2008	TE	8023	8023-1415	izs mezzogiorno	Calabria	CS	bovino	abortus	3
2008	TE	8023	8023-1416	izs mezzogiorno	Calabria	CS	bovino	abortus	3
2008	TE	8023	8023-1417	izs mezzogiorno	Calabria	CS	bovino	abortus	3
2008	TE	8024	8024-1418	izs mezzogiorno	Calabria	CS	bovino	abortus	3
2008	TE	8024	8024-1419	izs mezzogiorno	Calabria	CS	bovino	abortus	3
2008	TE	8025	8025-1420	izs mezzogiorno	Calabria	CS	bovino	abortus	3
2008	TE	8025	8025-1421	izs mezzogiorno	Calabria	CS	bovino	abortus	3
2008	TE	8200	8200-1422	izs Puglia e Basilicata	Puglia	FG	bovino	abortus	3
2008	TE	8201	8201-1423	izs Puglia e Basilicata	Puglia	FG	bovino	abortus	3
2008	TE	8201	8201-1424	izs Puglia e Basilicata	Puglia	FG	bovino	abortus	3
2008	TE	8202	8202-1425	izs Puglia e Basilicata	Puglia	FG	bovino	abortus	3
2008	TE	8202	8202-1426	izs Puglia e Basilicata	Puglia	FG	bovino	abortus	3
2008	TE	8202	8202-1427	izs Puglia e Basilicata	Puglia	FG	bovino	abortus	3
2008	TE	8202	8202-1428	izs Puglia e Basilicata	Puglia	FG	bovino	abortus	3
2008	TE	8203	8203-1429	izs Puglia e Basilicata	Puglia	FG	bovino	abortus	3
2008	TE	8204	8204-1430	izs Puglia e Basilicata	Puglia	FG	bovino	abortus	3
2008	TE	8205	8205-1431	izs Puglia e Basilicata	Puglia	FG	pecora	melitensis	3
2008	TE	8205	8205-1432	izs Puglia e Basilicata	Puglia	FG	pecora	melitensis	3
2008	TE	8205	8205-1433	izs Puglia e Basilicata	Puglia	FG	pecora	melitensis	3
2008	TE	8206	8206-1434	izs Puglia e Basilicata	Puglia	FG	bovino	abortus	3
2008	TE	8206	8206-1435	izs Puglia e Basilicata	Puglia	FG	bovino	abortus	3
2008	TE	8206	8206-1436	izs Puglia e Basilicata	Puglia	FG	bovino	abortus	3
2008	TE	8207	8207-1437	izs Puglia e Basilicata	Puglia	FG	bovino	abortus	3
2008	TE	8207	8207-1438	izs Puglia e Basilicata	Puglia	FG	bovino	abortus	3
2008	TE	8207	8207-1439	izs Puglia e Basilicata	Puglia	FG	bovino	abortus	3
2008	TE	8207	8207-1440	izs Puglia e Basilicata	Puglia	FG	bovino	abortus	3
2008	TE	8208	8208-1441	izs Puglia e Basilicata	Puglia	FG	bovino	abortus	3
2008	TE	8320	8320-1442	izs mezzogiorno	Campania	SA	pecora	abortus	3
2008	TE	8321	8321-1443	izs mezzogiorno	Campania	SA	bovino	abortus	3
2008	TE	8322	8322-1444	izs mezzogiorno	Campania	SA	bovino	abortus	3
2008	TE	8328	8328-1445	izs mezzogiorno	Campania	NA	bovino	abortus	3
2008	TE	8330	8330-1446	izs mezzogiorno	Puglia	FG	bovino	abortus	3
2008	TE	8331	8331-1447	izs mezzogiorno	Campania	CE	bufalo	abortus	1
2008	TE	8329	8329-1448	izs mezzogiorno	Campania	CE	bufalo	abortus	1
2008	TE	6836	6836-1449	izs Puglia e Basilicata	Puglia	FG	capra	melitensis	3
2008	TE	6337	6337-1450	izs Puglia e Basilicata	Puglia	FG	bovino	abortus	1
2008	TE	5736	5736-1451	izs Abruzzo e Molise	Abruzzo	AQ	bovino	abortus	3
2008	TE	5736	5736-1452	izs Abruzzo e Molise	Abruzzo	AQ	bovino	abortus	3
2008	TE	5736	5736-1453	izs Abruzzo e Molise	Abruzzo	AQ	bovino	abortus	3
2008	TE	8857	8857-1454	izs Puglia e Basilicata	Puglia	LE	pecora	melitensis	3
2008	TE	8857	8857-1455	izs Puglia e Basilicata	Puglia	LE	pecora	melitensis	3
2008	TE	8857	8857-1456	izs Puglia e Basilicata	Puglia	LE	pecora	melitensis	3
2008	TE	8857	8857-1457	izs Puglia e Basilicata	Puglia	LE	pecora	melitensis	3
2008	TE	9351	9351-1458	izs mezzogiorno	Calabria	CS	bovino	abortus	3
2008	TE	9352	9352-1459	izs mezzogiorno	Calabria	CS	bovino	abortus	3
2008	TE	9352	9352-1460	izs mezzogiorno	Calabria	CS	bovino	abortus	3
2008	TE	9353	9353-1461	izs mezzogiorno	Calabria	CS	bovino	abortus	3
2008	TE	9353	9353-1462	izs mezzogiorno	Calabria	CS	bovino	abortus	3
2008	TE	9354	9354-1463	izs mezzogiorno	Calabria	CS	bovino	abortus	3
2008	TE	9354	9354-1464	izs mezzogiorno	Calabria	CS	bovino	abortus	3
2008	TE	9355	9355-1465	izs mezzogiorno	Calabria	CS	bovino	abortus	3
2008	TE	9355	9355-1466	izs mezzogiorno	Calabria	CS	bovino	abortus	3
2008	TE	9355	9355-1467	izs mezzogiorno	Calabria	CS	bovino	abortus	3
2008	TE	9355	9355-1468	izs mezzogiorno	Calabria	CS	bovino	abortus	3
2008	TE	9356	9356-1469	izs mezzogiorno	Calabria	CS	bovino	abortus	3
2008	TE	9357	9357-1470	izs mezzogiorno	Calabria	CS	bovino	abortus	3
2008	TE	9357	9357-1471	izs mezzogiorno	Calabria	CS	bovino	abortus	3
2008	TE	9358	9358-1472	izs mezzogiorno	Calabria	CS	bovino	abortus	3
2008	TE	9358	9358-1473	izs mezzogiorno	Calabria	CS	bovino	abortus	3
2008	TE	9358	9358-1474	izs mezzogiorno	Calabria	CS	bovino	abortus	3
2008	TE	9359	9359-1475	izs mezzogiorno	Calabria	CS	bovino	abortus	3
2008	TE	9359	9359-1476	izs mezzogiorno	Calabria	CS	bovino	abortus	3
2008	TE	9359	9359-1477	izs mezzogiorno	Calabria	CS	bovino	abortus	3
2008	TE	9359	9359-1478	izs mezzogiorno	Calabria	CS	bovino	abortus	3
2008	TE	9360	9360-1479	izs mezzogiorno	Calabria	KR	bovino	abortus	3
2008	TE	9360	9360-1480	izs mezzogiorno	Calabria	KR	bovino	abortus	3
2008	TE	9361	9361-1481	izs mezzogiorno	Calabria	CS	bovino	abortus	3
2008	TE	9362	9362-1482	izs mezzogiorno	Calabria	CS	bovino	abortus	3
2008	TE	9362	9362-1483	izs mezzogiorno	Calabria	CS	bovino	abortus	3
2008	TE	9363	9363-1484	izs mezzogiorno	Calabria	CS	bovino	abortus	3
2008	TE	9363	9363-1485	izs mezzogiorno	Calabria	CS	bovino	abortus	3
2008	TE	9363	9363-1486	izs mezzogiorno	Calabria	CS	bovino	abortus	3
2008	TE	9364	9364-1487	izs mezzogiorno	Calabria	CS	bovino	abortus	3
2008	TE	9365	9365-1488	izs mezzogiorno	Calabria	KR	bovino	abortus	3
2008	TE	9366	9366-1489	izs mezzogiorno	Calabria	CS	bovino	abortus	3
2008	TE	9366	9366-1490	izs mezzogiorno	Calabria	CS	bovino	abortus	3
2008	TE	9367	9367-1491	izs mezzogiorno	Calabria	CS	bovino	abortus	3
2008	TE	9378	9378-1492	izs mezzogiorno	Calabria	CS	bovino	abortus	3
2008	TE	9644	9644-1493	izs Puglia e Basilicata	Puglia	LE	capra	melitensis	3
2008	TE	9644	9644-1494	izs Puglia e Basilicata	Puglia	LE	capra	melitensis	3
2008	TE	9644	9644-1495	izs Puglia e Basilicata	Puglia	LE	capra	melitensis	3
2008	TE	9644	9644-1496	izs Puglia e Basilicata	Puglia	LE	capra	melitensis	3
2008	TE	9654	9654-1497	izs Puglia e Basilicata	Puglia	FG	pecora	melitensis	3
2008	TE	9654	9654-1498	izs Puglia e Basilicata	Puglia	FG	pecora	melitensis	3
2008	TE	9654	9654-1499	izs Puglia e Basilicata	Puglia	FG	pecora	melitensis	3
2008	TE	9654	9654-1500	izs Puglia e Basilicata	Puglia	FG	pecora	melitensis	3
2008	TE	9655	9655-1501	izs Puglia e Basilicata	Puglia	FG	pecora	melitensis	3
2008	TE	9655	9655-1502	izs Puglia e Basilicata	Puglia	FG	pecora	melitensis	3
2008	TE	9655	9655-1503	izs Puglia e Basilicata	Puglia	FG	pecora	melitensis	3
2008	TE	9657	9657-1504	izs Puglia e Basilicata	Puglia	BA	capra	melitensis	3
2008	TE	9657	9657-1505	izs Puglia e Basilicata	Puglia	FG	pecora	melitensis	3
2008	TE	9658	9658-1506	izs Puglia e Basilicata	Puglia	FG	bovino	abortus	3
2008	TE	9659	9659-1507	izs Puglia e Basilicata	Puglia	FG	bovino	abortus	3
2008	TE	9659	9659-1508	izs Puglia e Basilicata	Puglia	FG	bovino	abortus	3
2008	TE	9659	9659-1509	izs Puglia e Basilicata	Puglia	FG	bovino	abortus	3
2008	TE	9659	9659-1510	izs Puglia e Basilicata	Puglia	FG	bovino	abortus	3
2008	TE	9659	9659-1511	izs Puglia e Basilicata	Puglia	FG	bovino	abortus	3
2008	TE	9660	9660-1512	izs Puglia e Basilicata	Puglia	FG	pecora	melitensis	3
2008	TE	9660	9660-1513	izs Puglia e Basilicata	Puglia	FG	pecora	melitensis	3
2008	TE	9660	9660-1514	izs Puglia e Basilicata	Puglia	FG	pecora	abortus	3
2008	TE	9661	9661-1515	izs Puglia e Basilicata	Puglia	FG	capra	melitensis	3
2008	TE	9662	9662-1516	izs Puglia e Basilicata	Puglia	FG	pecora	abortus	3
2008	TE	9663	9663-1517	izs Puglia e Basilicata	Puglia	BA	pecora	melitensis	3
2008	IS	1884	1884-1518	izs Abruzzo e Molise	Molise	IS	bovino	abortus	3
2008	IS	1887	1887-1519	izs Abruzzo e Molise	Molise	IS	bovino	abortus	3
2008	IS	1887	1887-1520	izs Abruzzo e Molise	Molise	IS	bovino	abortus	3
2008	TE	9811	9811-1521	izs mezzogiorno	Calabria	CS	bovino	abortus	3
2008	TE	9811	9811-1522	izs mezzogiorno	Calabria	CS	bovino	abortus	3
2008	TE	9810	9810-1523	izs mezzogiorno	Calabria	CS	bovino	abortus	3
2008	TE	9809	9809-1524	izs mezzogiorno	Calabria	CS	bovino	abortus	3
2008	TE	9809	9809-1525	izs mezzogiorno	Calabria	CS	bovino	abortus	3
2008	TE	9809	9809-1526	izs mezzogiorno	Calabria	CS	bovino	abortus	3
2008	TE	9808	9808-1527	izs mezzogiorno	Calabria	CS	bovino	abortus	3
2008	TE	9807	9807-1528	izs mezzogiorno	Calabria	CS	bovino	abortus	3
2008	TE	9807	9807-1529	izs mezzogiorno	Calabria	CS	bovino	abortus	3
2008	TE	9806	9806-1530	izs mezzogiorno	Calabria	CS	bovino	abortus	3
2008	TE	9806	9806-1531	izs mezzogiorno	Calabria	CS	bovino	abortus	3
2008	TE	9805	9805-1532	izs mezzogiorno	Calabria	CS	bovino	abortus	3
2008	TE	9804	9804-1533	izs mezzogiorno	Calabria	CS	bovino	abortus	3
2008	TE	9804	9804-1534	izs mezzogiorno	Calabria	CS	bovino	abortus	3
2008	TE	9803	9803-1535	izs mezzogiorno	Calabria	CS	bovino	abortus	3
2008	TE	9803	9803-1536	izs mezzogiorno	Calabria	CS	bovino	abortus	3
2008	TE	9948	9948-1537	izs mezzogiorno	Campania	SA	bovino	abortus	3
2008	TE	9949	9949-1538	izs mezzogiorno	Campania	SA	bovino	abortus	1
2008	TE	9910	9910-1539	izs mezzogiorno	Calabria	KR	bovino	abortus	3
2008	TE	9911	9911-1540	izs mezzogiorno	Calabria	KR	bovino	abortus	3
2008	TE	9912	9912-1541	izs mezzogiorno	Calabria	CS	pecora	melitensis	3
2008	TE	9913	9913-1542	izs mezzogiorno	Calabria	RC	pecora	melitensis	3
2008	TE	9914	9914-1543	izs mezzogiorno	Calabria	CS	bovino	melitensis	3
2008	TE	9915	9915-1544	izs mezzogiorno	Calabria	CS	bovino	abortus	3
2008	TE	9916	9916-1545	izs mezzogiorno	Calabria	RC	pecora	melitensis	3
2008	TE	9917	9917-1546	izs mezzogiorno	calabria	CZ	bovino	melitensis	3
2008	TE	9918	9918-1547	izs mezzogiorno	Calabria	CS	bovino	abortus	3
2008	TE	9919	9919-1548	izs mezzogiorno	Calabria	KR	pecora	melitensis	3
2008	TE	10263	10263-1549	izs mezzogiorno	Campania	CE	bufalo	abortus	1
2008	TE	10264	10264-1550	izs mezzogiorno	Campania	CE	bufalo	abortus	1
2008	TE	10265	10265-1551	izs mezzogiorno	Campania	CE	bufalo	abortus	1
2008	TE	10266	10266-1552	izs mezzogiorno	Campania	CE	bovino	abortus	1
2008	TE	10267	10267-1553	izs mezzogiorno	Campania	CE	bufalo	abortus	1
2008	TE	10268	10268-1554	izs mezzogiorno	Campania	CE	bufalo	abortus	1
2008	TE	10269	10269-1555	izs mezzogiorno	Campania	CE	bufalo	abortus	1
2008	TE	10270	10270-1556	izs mezzogiorno	Campania	CE	bufalo	abortus	1
2008	TE	10271	10271-1557	izs mezzogiorno	Campania	CE	bufalo	abortus	1
2008	TE	10272	10272-1558	izs mezzogiorno	Campania	CE	bufalo	abortus	1
2008	TE	10273	10273-1559	izs mezzogiorno	Campania	CE	bufalo	abortus	1
2008	TE	10586	10586-1560	izs Lombardia Emilia Romagna	Lombardia	MI	pecora	melitensis	3
2008	TE	10586	10586-1561	izs Lombardia Emilia Romagna	Lombardia	MI	pecora	melitensis	3
2008	TE	10586	10586-1562	izs Lombardia Emilia Romagna	Lombardia	MI	pecora	melitensis	3
2008	TE	10667	10667-1563	izs mezzogiorno	Campania	CE	bufalo	abortus	1
2008	TE	10668	10668-1564	izs mezzogiorno	CALABRIA	KR	bovino	abortus	1
2008	TE	10669	10669-1565	izs mezzogiorno	CALABRIA	KR	bovino	abortus	3
2008	TE	10670	10670-1566	izs mezzogiorno	Campania	CE	bovino	abortus	3
2008	TE	10671	10671-1567	izs mezzogiorno	Campania	CE	bufalo	abortus	1
2008	TE	10672	10672-1568	izs mezzogiorno	Campania	CE	bufalo	abortus	1
2008	TE	10768	10768-1569	IZS Sicilia	Sicilia	CT	capra	abortus	3
2008	TE	10769	10769-1570	IZS Sicilia	Sicilia	ME	pecora	melitensis	3
2008	TE	10770	10770-1571	IZS Sicilia	Sicilia	ME	capra	melitensis	3
2008	TE	10771	10771-1572	IZS Sicilia	Sicilia	AG	pecora	melitensis	3
2008	TE	10772	10772-1573	IZS Sicilia	Sicilia	CT	pecora	melitensis	3
2008	TE	10772	10772-1574	IZS Sicilia	Sicilia	CT	pecora	melitensis	3
2008	TE	10773	10773-1575	IZS Sicilia	Sicilia	EN	bovino	abortus	3
2008	TE	10774	10774-1576	IZS Sicilia	Sicilia	EN	bovino	melitensis	3
2008	TE	10775	10775-1577	IZS Sicilia	Sicilia	EN	bovino	abortus	3
2008	TE	10776	10776-1578	IZS Sicilia	Sicilia	EN	bufalo	abortus	3
2008	TE	10777	10777-1579	IZS Sicilia	Sicilia	TP	pecora	abortus	3
2008	TE	10778	10778-1580	IZS Sicilia	Sicilia	ME	bovino	abortus	3
2008	TE	10779	10779-1581	IZS Sicilia	Sicilia	ME	capra	abortus	3
2008	TE	10780	10780-1582	izs Piemonte-Liguria	Piemonte	TO	cinghiale	suis	2
2008	TE	11111	11111-1583	izs Puglia e Basilicata	Puglia	FG	pecora	abortus	3
2008	TE	11112	11112-1584	izs Puglia e Basilicata	Puglia	FG	bovino	abortus	3
2008	TE	11112	11112-1585	izs Puglia e Basilicata	Puglia	Fg	bovino	abortus	3
2008	TE	11112	11112-1586	izs Puglia e Basilicata	Puglia	FG	bovino	abortus	3
2008	TE	11112	11112-1587	izs Puglia e Basilicata	Puglia	FG	bovino	abortus	3
2008	TE	11113	11113-1588	izs Puglia e Basilicata	Puglia	FG	bovino	abortus	3
2008	TE	11114	11114-1589	izs Puglia e Basilicata	puglia	FG	bovino	abortus	3
2008	TE	11114	11114-1590	izs Puglia e Basilicata	puglia	FG	bovino	abortus	3
2008	TE	11114	11114-1591	izs Puglia e Basilicata	puglia	FG	bovino	abortus	3
2008	TE	11110	11110-1592	izs Puglia e Basilicata	puglia	FG	bovino	abortus	3
2008	TE	11110	11110-1593	izs Puglia e Basilicata	puglia	FG	bovino	abortus	3
2008	TE	11482	11482-1594	izs Puglia e Basilicata	Puglia	LE	pecora	melitensis	3
2008	TE	12008	12008-1595	izs Puglia e Basilicata	puglia	FG	pecora	melitensis	3
2008	TE	12009	12009-1596	izs Puglia e Basilicata	Puglia	FG	bovino	abortus	3
2008	TE	12010	12010-1597	izs Puglia e Basilicata	Puglia	FG	capra	melitensis	3
2008	TE	12011	12011-1598	izs Puglia e Basilicata	Puglia	LE	bovino	melitensis	3
2008	TE	12011	12011-1599	izs Puglia e Basilicata	Puglia	LE	bovino	melitensis	3
2008	TE	12011	12011-1600	izs Puglia e Basilicata	Puglia	LE	bovino	abortus	3
2008	TE	12012	12012-1601	izs Puglia e Basilicata	Puglia	FG	pecora	melitensis	3
2008	TE	12012	12012-1602	izs Puglia e Basilicata	Puglia	FG	pecora	melitensis	3
2008	TE	12012	12012-1603	izs Puglia e Basilicata	Puglia	FG	pecora	melitensis	3
2008	TE	12013	12013-1604	izs Puglia e Basilicata	Puglia	FG	bovino	abortus	3
2008	TE	12013	12013-1605	izs Puglia e Basilicata	Puglia	FG	bovino	abortus	3
2008	TE	12013	12013-1606	izs Puglia e Basilicata	Puglia	FG	bovino	melitensis	3
2008	TE	11793	11793-1607	izs mezzogiorno	Campania	SA	bufalo	abortus	3
2008	TE	12075	12075-1608	izs mezzogiorno	Calabria	KR	bovino	abortus	3
2008	TE	12077	12077-1609	izs mezzogiorno	Campania	sa	bovino	abortus	3
2008	TE	11128	11128-1610	izs Puglia e Basilicata	Puglia	LE	pecora	melitensis	3
2008	TE	11128	11128-1611	izs Puglia e Basilicata	Puglia	LE	pecora	melitensis	3
2008	TE	11128	11128-1612	izs Puglia e Basilicata	Puglia	LE	pecora	melitensis	3
2008	TE	11128	11128-1613	izs Puglia e Basilicata	Puglia	LE	pecora	melitensis	3
2008	TE	11128	11128-1614	izs Puglia e Basilicata	Puglia	LE	pecora	melitensis	3
2008	TE	11128	11128-1615	izs Puglia e Basilicata	Puglia	LE	pecora	melitensis	3
2008	TE	11128	11128-1616	izs Puglia e Basilicata	Puglia	LE	pecora	melitensis	3
2008	TE	11128	11128-1617	izs Puglia e Basilicata	Puglia	LE	pecora	melitensis	3
2008	TE	11128	11128-1618	izs Puglia e Basilicata	Puglia	LE	pecora	melitensis	3
2008	TE	11159	11159-1619	izs mezzogiorno	Calabria	CS	bovino	abortus	3
2008	TE	11159	11159-1620	izs mezzogiorno	Calabria	CS	bovino	abortus	3
2008	TE	11157	11157-1621	izs mezzogiorno	Calabria	CS	bovino	abortus	3
2008	TE	11157	11157-1622	izs mezzogiorno	Calabria	CS	bovino	abortus	3
2008	TE	11157	11157-1623	izs mezzogiorno	Calabria	CS	bovino	abortus	3
2008	TE	11156	11156-1624	izs mezzogiorno	Calabria	CS	bovino	abortus	3
2008	TE	11155	11155-1625	izs mezzogiorno	Calabria	CS	bovino	abortus	3
2008	TE	11155	11155-1626	izs mezzogiorno	Calabria	CS	bovino	abortus	3
2008	TE	11155	11155-1627	izs mezzogiorno	Calabria	CS	bovino	abortus	3
2008	TE	11155	11155-1628	izs mezzogiorno	Calabria	CS	bovino	abortus	3
2008	TE	11154	11154-1629	izs mezzogiorno	Calabria	CS	bovino	abortus	3
2008	TE	12696	12696-1630	izs mezzogiorno	Campania	CE	bufalo	abortus	3
2008	TE	12692	12692-1631	izs mezzogiorno	Puglia	FG	bovino	abortus	3
2008	TE	11158	11158-1632	izs mezzogiorno	Calabria	CS	capra	melitensis	3
2008	TE	11158	11158-1633	izs mezzogiorno	Calabria	CS	capra	melitensis	3
2008	TE	11129	11129-1634	izs Puglia e Basilicata	Puglia	LE	capra	melitensis	3
2008	TE	11129	11129-1635	izs Puglia e Basilicata	Puglia	LE	capra	melitensis	3
2008	TE	11129	11129-1636	izs Puglia e Basilicata	Puglia	LE	capra	melitensis	3
2008	TE	11129	11129-1637	izs Puglia e Basilicata	Puglia	LE	capra	melitensis	3
2008	TE	11129	11129-1638	izs Puglia e Basilicata	Puglia	LE	capra	melitensis	3
2008	TE	11163	11163-1639	izs mezzogiorno	Calabria	CS	bovino	melitensis	3
2008	TE	11163	11163-1640	izs mezzogiorno	Calabria	CS	bovino	melitensis	3
2008	TE	11162	11162-1641	izs mezzogiorno	Calabria	CS	bovino	abortus	3
2008	TE	11162	11162-1642	izs mezzogiorno	Calabria	CS	bovino	abortus	3
2008	TE	11160	11160-1643	izs mezzogiorno	Calabria	CS	bovino	abortus	3
2008	TE	11161	11161-1644	izs mezzogiorno	Calabria	CS	bovino	abortus	3
2008	TE	11161	11161-1645	izs mezzogiorno	Calabria	CS	bovino	abortus	3
2008	TE	12959	12959-1646	izs mezzogiorno	Calabria	CS	bovino	abortus	3
2008	TE	12957	12957-1647	izs mezzogiorno	Calabria	CS	bovino	abortus	3
2008	TE	12957	12957-1648	izs mezzogiorno	Calabria	CS	bovino	abortus	3
2008	TE	12956	12956-1649	izs mezzogiorno	Calabria	CS	bovino	abortus	3
2008	TE	12951	12951-1650	izs mezzogiorno	Calabria	CS	bovino	abortus	3
2008	TE	12950	12950-1651	izs mezzogiorno	Calabria	CS	bovino	abortus	3
2008	TE	12949	12949-1652	izs mezzogiorno	Calabria	CS	bovino	abortus	3
2008	TE	12948	12948-1653	izs mezzogiorno	Calabria	CS	bovino	abortus	3
2008	TE	12947	12947-1654	izs mezzogiorno	Calabria	CS	bovino	abortus	3
2008	TE	12946	12946-1655	izs mezzogiorno	Calabria	CS	bovino	abortus	3
2008	TE	12946	12946-1656	izs mezzogiorno	Calabria	CS	bovino	abortus	3
2008	TE	12946	12946-1657	izs mezzogiorno	Calabria	CS	bovino	abortus	3
2008	TE	12945	12945-1658	izs mezzogiorno	Calabria	CS	bovino	abortus	3
2008	TE	12993	12993-1659	izs mezzogiorno	Campania	SA	bovino	abortus	3
2008	TE	12993	12993-1660	izs mezzogiorno	Campania	SA	bovino	abortus	3
2008	TE	13056	13056-1661	izs mezzogiorno	Campania	SA	bovino	abortus	3
2008	TE	13276	13276-1662	izs Puglia e Basilicata	Basilicata	PZ	bovino	abortus	3
2008	TE	13276	13276-1663	izs Puglia e Basilicata	Basilicata	PZ	bovino	abortus	3
2008	TE	13276	13276-1664	izs Puglia e Basilicata	Basilicata	PZ	bovino	abortus	3
2008	TE	13276	13276-1665	izs Puglia e Basilicata	Basilicata	PZ	bovino	abortus	3
2008	TE	13276	13276-1666	izs Puglia e Basilicata	Basilicata	PZ	bovino	abortus	3
2008	TE	13276	13276-1667	izs Puglia e Basilicata	Basilicata	PZ	bovino	abortus	3
2008	TE	13276	13276-1668	izs Puglia e Basilicata	Basilicata	PZ	bovino	abortus	3
2008	TE	13275	13275-1669	izs Puglia e Basilicata	Basilicata	PZ	bovino	abortus	3
2008	TE	13594	13594-1670	izs mezzogiorno	Campania	SA	bovino	abortus	3
2008	TE	13595	13595-1671	izs mezzogiorno	Campania	SA	bovino	abortus	3
2008	TE	14244	14244-1672	izs Puglia e Basilicata	Puglia	LE	capra	melitensis	3
2008	TE	14508	14508-1673	izs Puglia e Basilicata	Puglia	FG	bovino	abortus	3
2008	TE	14508	14508-1674	izs Puglia e Basilicata	Puglia	FG	bovino	abortus	3
2008	TE	14509	14509-1675	izs Puglia e Basilicata	Puglia	FG	pecora	melitensis	3
2008	TE	14510	14510-1676	izs Puglia e Basilicata	Puglia	FG	pecora	melitensis	3
2008	TE	14511	14511-1677	izs Puglia e Basilicata	Puglia	FG	pecora	melitensis	3
2008	TE	14512	14512-1678	izs Puglia e Basilicata	Puglia	FG	bovino	abortus	3
2008	TE	14587	14587-1679	izs mezzogiorno	Calabria	CS	bovino	abortus	1
2008	TE	14587	14587-1680	izs mezzogiorno	Calabria	CS	bovino	abortus	1
2008	TE	14587	14587-1681	izs mezzogiorno	Calabria	CS	bovino	abortus	1
2008	TE	14587	14587-1682	izs mezzogiorno	Calabria	CS	bovino	abortus	1
2008	TE	14588	14588-1683	izs mezzogiorno	Calabria	CS	bovino	abortus	1
2008	TE	14589	14589-1684	izs mezzogiorno	Calabria	CS	pecora	melitensis	3
2008	TE	14589	14589-1685	izs mezzogiorno	Calabria	CS	pecora	melitensis	3
2008	TE	14591	14591-1686	izs mezzogiorno	Calabria	CS	bovino	abortus	3
2008	TE	14592	14592-1687	izs mezzogiorno	Calabria	CS	bovino	abortus	3
2008	TE	14593	14593-1688	izs mezzogiorno	Calabria	CS	bovino	abortus	3
2008	TE	14593	14593-1689	izs mezzogiorno	Calabria	CS	bovino	abortus	3
2008	TE	14594	14594-1690	izs mezzogiorno	Calabria	CS	bovino	abortus	3
2008	TE	14594	14594-1691	izs mezzogiorno	Calabria	CS	bovino	abortus	3
2008	TE	14595	14595-1692	izs mezzogiorno	Calabria	CS	bovino	abortus	3
2008	TE	14501	14501-1693	izs Piemonte-Liguria	Piemonte	TO	uomo	melitensis	3
2008	TE	14703	14703-1694	izs mezzogiorno	Campania	CE	bufalo	abortus	1
2008	TE	14704	14704-1695	izs mezzogiorno	Puglia	FG	bovino	abortus	3
2008	TE	14705	14705-1696	izs mezzogiorno	Puglia	FG	bovino	abortus	3
2008	TE	15006	15006-1697	izs mezzogiorno	Calabria	CS	bovino	abortus	3
2008	TE	15006	15006-1698	izs mezzogiorno	Calabria	CS	bovino	abortus	3
2008	TE	15006	15006-1699	izs mezzogiorno	Calabria	CS	bovino	abortus	3
2008	TE	15007	15007-1700	izs mezzogiorno	Calabria	CS	bovino	abortus	3
2008	TE	15008	15008-1701	izs mezzogiorno	Calabria	CS	capra	abortus	3
2008	TE	15009	15009-1702	izs mezzogiorno	Calabria	CS	capra	abortus	3
2008	TE	15010	15010-1703	izs mezzogiorno	Calabria	CS	bovino	abortus	3
2008	TE	15010	15010-1704	izs mezzogiorno	Calabria	CS	bovino	abortus	3
2008	TE	15011	15011-1705	izs mezzogiorno	Calabria	CS	pecora	melitensis	3
2008	TE	15011	15011-1706	izs mezzogiorno	Calabria	CS	pecora	melitensis	3
2008	TE	15012	15012-1707	izs mezzogiorno	Calabria	CS	bovino	abortus	3
2008	TE	15014	15014-1708	izs mezzogiorno	Calabria	CS	bovino	abortus	3
2008	TE	15097	15097-1709	izs mezzogiorno	Calabria	CS	bovino	abortus	3
2008	TE	15094	15094-1710	izs mezzogiorno	Calabria	RC	bovino	abortus	3
2008	TE	15095	15095-1711	izs mezzogiorno	Calabria	VV	bovino	abortus	1
2008	TE	15096	15096-1712	izs mezzogiorno	Calabria	CS	bovino	abortus	3
2008	TE	16891	16891-1713	izs Puglia e Basilicata	Basilicata	PZ	bovino	abortus	3
2008	TE	16891	16891-1714	izs Puglia e Basilicata	Basilicata	PZ	bovino	abortus	3
2008	TE	16892	16892-1715	izs Puglia e Basilicata	Basilicata	PZ	bovino	abortus	3
2008	TE	16892	16892-1716	izs Puglia e Basilicata	Basilicata	PZ	bovino	abortus	3
2008	TE	16889	16889-1717	izs mezzogiorno	Puglia	BR	pecora	melitensis	3
2008	TE	16888	16888-1718	izs mezzogiorno	Puglia	FG	bovino	abortus	3
2008	TE	16888	16888-1719	izs mezzogiorno	Puglia	FG	bovino	abortus	3
2008	TE	16887	16887-1720	izs mezzogiorno	Puglia	FG	bovino	abortus	3
2008	TE	16886	16886-1721	izs mezzogiorno	Puglia	FG	bovino	abortus	3
2008	TE	16884	16884-1722	izs mezzogiorno	Puglia	FG	bovino	abortus	3
2008	TE	16883	16883-1723	izs mezzogiorno	Puglia	FG	bovino	abortus	3
2008	TE	16883	16883-1724	izs mezzogiorno	Puglia	FG	bovino	abortus	3
2008	TE	16876	16876-1725	izs mezzogiorno	Puglia	FG	bovino	abortus	3
2008	TE	16885	16885-1726	izs mezzogiorno	Puglia	FG	pecora	melitensis	3
2008	TE	16924	16924-1727	izs mezzogiorno	Campania	SA	bovino	abortus	3
2008	TE	16276	16276-1728	IZS Sicilia	Sicilia	ME	bovino	abortus	3
2008	TE	16277	16277-1729	IZS Sicilia	Sicilia	ME	pecora	melitensis	3
2008	TE	16278	16278-1730	IZS Sicilia	Sicilia	ME	bovino	abortus	3
2008	TE	16279	16279-1731	IZS Sicilia	Sicilia	ME	pecora	melitensis	3
2008	TE	16280	16280-1732	IZS Sicilia	Sicilia	ME	bovino	abortus	3
2008	TE	16281	16281-1733	IZS Sicilia	Sicilia	ME	pecora	melitensis	3
2008	TE	16282	16282-1734	IZS Sicilia	Sicilia	PA	pecora	melitensis	3
2008	TE	16283	16283-1735	IZS Sicilia	Sicilia	ME	pecora	melitensis	3
2008	TE	16284	16284-1736	IZS Sicilia	Sicilia	ME	bovino	abortus	3
2008	TE	16285	16285-1737	IZS Sicilia	Sicilia	PA	bovino	abortus	3
2008	TE	16286	16286-1738	IZS Sicilia	Sicilia	ME	pecora	melitensis	3
2008	TE	16287	16287-1739	IZS Sicilia	Sicilia	ME	bovino	abortus	3
2008	TE	16288	16288-1740	IZS Sicilia	Sicilia	AG	pecora	melitensis	3
2008	TE	16289	16289-1741	IZS Sicilia	Sicilia	AG	pecora	melitensis	3
2008	TE	16290	16290-1742	IZS Sicilia	Sicilia	AG	pecora	melitensis	3
2008	TE	16291	16291-1743	IZS Sicilia	Sicilia	AG	pecora	melitensis	3
2008	TE	16275	16275-1744	IZS Sicilia	Sicilia	ME	pecora	melitensis	3
2008	TE	10768	10768-1745	IZS Sicilia	Sicilia	CT	capra	melitensis	3
2008	TE	10769	10769-1746	IZS Sicilia	Sicilia	ME	pecora	melitensis	3
2008	TE	10771	10771-1747	IZS Sicilia	Sicilia	AG	pecora	melitensis	3
2008	TE	10774	10774-1748	IZS Sicilia	Sicilia	EN	bovino	abortus	3
2008	TE	10775	10775-1749	IZS Sicilia	Sicilia	EN	bovino	melitensis	3
2008	TE	10776	10776-1750	IZS Sicilia	Sicilia	EN	bufalo	abortus	3
2008	TE	10776	10776-1751	IZS Sicilia	Sicilia	EN	bufalo	abortus	3
2008	TE	10777	10777-1752	IZS Sicilia	Sicilia	TP	pecora	melitensis	3
2008	TE	18013	18013-1753	izs mezzogiorno	Calabria	CS	bovino	abortus	3
2008	TE	18014	18014-1754	izs mezzogiorno	Calabria	CS	bovino	abortus	3
2008	TE	18015	18015-1755	izs mezzogiorno	Calabria	CS	bovino	abortus	3
2008	TE	18016	18016-1756	izs mezzogiorno	Calabria	Cs	bovino	abortus	3
2008	TE	18016	18016-1757	izs mezzogiorno	Calabria	Cs	bovino	abortus	3
2008	TE	18017	18017-1758	izs mezzogiorno	Calabria	Cs	bovino	abortus	3
2008	TE	18018	18018-1759	izs mezzogiorno	Calabria	RC	capra	melitensis	3
2008	TE	18019	18019-1760	izs mezzogiorno	Calabria	Cs	bovino	abortus	3
2008	TE	18020	18020-1761	izs mezzogiorno	Calabria	Cs	bovino	abortus	3
2008	TE	18021	18021-1762	izs mezzogiorno	Calabria	RC	capra	abortus	3
2008	TE	18022	18022-1763	isz mezzogiorno	Calabria	CS	bovino	abortus	3
2008	TE	18023	18023-1764	izs mezzogiorno	Calabria	KR	bovino	abortus	3
2008	TE	18612	18612-1765	izs mezzogiorno	Calabria	Cs	bovino	abortus	3
2008	TE	18612	18612-1766	izs mezzogiorno	Calabria	Cs	bovino	abortus	3
2008	TE	19022	19022-1767	izs mezzogiorno	Campania	CE	bovino	abortus	1
2008	TE	19023	19023-1768	izs mezzogiorno	Campania	CE	bovino	abortus	1
2008	TE	19473	19473-1769	izs mezzogiorno	Campania	CE	bovino	abortus	1
2008	TE	19474	19474-1770	izs mezzogiorno	Campania	SA	bovino	abortus	1
2008	TE	19475	19475-1771	izs mezzogiorno	Campania	SA	bufalo	abortus	1
2008	TE	19476	19476-1772	izs mezzogiorno	Campania	SA	bufalo	abortus	1
2008	TE	19477	19477-1773	izs mezzogiorno	Campania	SA	bovino	abortus	3
2008	TE	20203	20203-1774	izs Piemonte-Liguria	Piemonte		cinghiale	suis	2
2008	TE	20218	20218-1775	izs mezzogiorno	Puglia	FG	capra	melitensis	3
2008	TE	20217	20217-1776	izs mezzogiorno	Puglia	FG	bovino	abortus	3
2008	TE	20216	20216-1777	izs mezzogiorno	Puglia	FG	bovino	abortus	3
2008	TE	20215	20215-1778	izs mezzogiorno	Puglia	FG	pecora	melitensis	3
2008	TE	20215	20215-1779	izs mezzogiorno	Puglia	FG	pecora	melitensis	3
2008	TE	20214	20214-1780	izs mezzogiorno	Puglia	FG	bovino	abortus	3
2008	TE	20214	20214-1781	izs mezzogiorno	Puglia	FG	bovino	abortus	3
2008	TE	20214	20214-1782	izs mezzogiorno	Puglia	FG	bovino	abortus	3
2008	TE	20213	20213-1783	izs mezzogiorno	Puglia	BR	capra	melitensis	3
2008	TE	20248	20248-1784	izs mezzogiorno	Calabria	RC	pecora	melitensis	3
2008	TE	20248	20248-1785	izs mezzogiorno	Calabria	RC	pecora	melitensis	3
2008	TE	20249	20249-1786	izs mezzogiorno	Calabria	CS	bovino	abortus	3
2008	TE	20250	20250-1787	izs mezzogiorno	Calabria	CS	bovino	abortus	3
2008	TE	20251	20251-1788	izs mezzogiorno	Calabria	RC	pecora	melitensis	3
2008	TE	20251	20251-1789	izs mezzogiorno	Calabria	RC	pecora	melitensis	3
2008	TE	20251	20251-1790	izs mezzogiorno	Calabria	RC	pecora	melitensis	3
2008	TE	20252	20252-1791	izs mezzogiorno	Calabria	RC	capra	melitensis	3
2008	TE	20253	20253-1792	izs mezzogiorno	Calabria	CS	bovino	abortus	3
2008	TE	20254	20254-1793	izs mezzogiorno	Calabria	CS	bovino	abortus	3
2008	TE	20255	20255-1794	izs mezzogiorno	Calabria	CS	bovino	abortus	3
2008	TE	20255	20255-1795	izs mezzogiorno	Calabria	CS	bovino	abortus	3
2008	TE	20255	20255-1796	izs mezzogiorno	Calabria	CS	bovino	abortus	3
2008	TE	20256	20256-1797	izs mezzogiorno	Calabria	CS	bovino	abortus	3
2008	TE	20257	20257-1798	izs mezzogiorno	Calabria	CS	bovino	abortus	3
2008	TE	20258	20258-1799	izs mezzogiorno	Calabria	CS	bovino	abortus	3
2008	TE	20259	20259-1800	izs mezzogiorno	Calabria	CS	bovino	abortus	1
2008	TE	20272	20272-1801	izs mezzogiorno	CAMPANIA	NA	bovino	abortus	3
2008	TE	20897	20897-1802	izs mezzogiorno	Campania	SA	bovino	abortus	3
2008	TE	21320	21320-1803	izs mezzogiorno	Puglia	LE	bovino	melitensis	3
2008	TE	21337	21337-1804	izs mezzogiorno	CAMPANIA	SA	bovino	abortus	3
2008	TE	21338	21338-1805	izs mezzogiorno	CAMPANIA	SA	bovino	abortus	3
2008	TE	22290	22290-1806	izs mezzogiorno	Calabria	RC	pecora	melitensis	3
2008	TE	22290	22290-1807	izs mezzogiorno	Calabria	RC	pecora	melitensis	3
2008	TE	22290	22290-1808	izs mezzogiorno	Calabria	RC	pecora	melitensis	3
2008	TE	22290	22290-1809	izs mezzogiorno	Calabria	RC	pecora	melitensis	3
2008	TE	22289	22289-1810	izs mezzogiorno	Calabria	CS	bovino	abortus	3
2008	TE	22288	22288-1811	izs mezzogiorno	Calabria	CS	bovino	abortus	3
2008	TE	22288	22288-1812	izs mezzogiorno	Calabria	CS	bovino	abortus	3
2008	TE	22287	22287-1813	izs mezzogiorno	Calabria	CS	bovino	abortus	3
2008	TE	22286	22286-1814	izs mezzogiorno	Calabria	RC	pecora	melitensis	3
2008	TE	22285	22285-1815	izs mezzogiorno	Calabria	CS	bovino	abortus	3
2008	TE	22284	22284-1816	izs mezzogiorno	Calabria	RC	capra	melitensis	3
2008	TE	22283	22283-1817	izs mezzogiorno	Calabria	RC	pecora	melitensis	3
2008	TE	22283	22283-1818	izs mezzogiorno	Calabria	RC	pecora	melitensis	3
2008	TE	22283	22283-1819	izs mezzogiorno	Calabria	RC	pecora	melitensis	3
2008	TE	22385	22385-1820	izs Lombardia Emilia Romagna	Lombardia	MB	pecora	melitensis	3
2008	TE	22785	22785-1821	izs mezzogiorno	Puglia	FG	bovino	melitensis	3
2008	TE	22785	22785-1822	izs mezzogiorno	Puglia	FG	bovino	abortus	3
2008	TE	22785	22785-1823	izs mezzogiorno	Puglia	FG	bovino	abortus	3
2008	TE	22786	22786-1824	izs mezzogiorno	Puglia	FG	bovino	abortus	3
2008	TE	22787	22787-1825	izs mezzogiorno	Puglia	FG	bovino	abortus	3
2008	TE	22787	22787-1826	izs mezzogiorno	Puglia	FG	bovino	abortus	3
2008	TE	22787	22787-1827	izs mezzogiorno	Puglia	FG	bovino	abortus	3
2008	TE	22787	22787-1828	izs mezzogiorno	Puglia	FG	bovino	abortus	3
2008	TE	22788	22788-1829	izs mezzogiorno	Puglia	FG	bovino	abortus	3
2008	TE	22789	22789-1830	izs mezzogiorno	Puglia	TA	capra	melitensis	3
2008	TE	22893	22893-1831	izs mezzogiorno	Calabria	RC	pecora	melitensis	3
2008	TE	22893	22893-1832	izs mezzogiorno	Calabria	RC	pecora	melitensis	3
2008	TE	22893	22893-1833	izs mezzogiorno	Calabria	RC	pecora	melitensis	3
2008	TE	22893	22893-1834	izs mezzogiorno	Calabria	RC	pecora	melitensis	3
2008	TE	22893	22893-1835	izs mezzogiorno	Calabria	RC	pecora	melitensis	3
2008	TE	23126	23126-1836	izs mezzogiorno	CAMPANIA	SA	bovino	abortus	1
2008	TE	23127	23127-1837	izs mezzogiorno	CAMPANIA	SA	bovino	abortus	3
2008	TE	23128	23128-1838	izs mezzogiorno	CAMPANIA	SA	bufalo	abortus	3
2009	TE	323	323-1839	izs mezzogiorno	Calabria	RC	pecora	melitensis	3
2009	TE	320	320-1840	izs mezzogiorno	Calabria	CS	bovino	abortus	3
2009	TE	319	319-1841	izs mezzogiorno	Sicilia	EN	pecora	melitensis	3
2009	TE	322	322-1842	IZS Mezzogiorno	Calabria	RC	capra	melitensis	3
2009	TE	321	321-1843	IZS Mezzogiorno	Calabria	RC	pecora	melitensis	3
2009	TE	321	321-1844	IZS Mezzogiorno	Calabria	RC	pecora	melitensis	3
2009	TE	321	321-1845	IZS Mezzogiorno	Calabria	RC	pecora	melitensis	3
2009	TE	311	311-1846	IZS Mezzogiorno	Calabria	CS	bovino	abortus	3
2009	TE	318	318-1847	IZS Mezzogiorno	Calabria	CS	bovino	abortus	3
2009	TE	317	317-1848	IZS Mezzogiorno	Calabria	CS	bovino	abortus	3
2009	TE	316	316-1849	IZS Mezzogiorno	Calabria	RC	capra	melitensis	3
2009	TE	316	316-1850	IZS Mezzogiorno	Calabria	RC	capra	melitensis	3
2009	TE	316	316-1851	IZS Mezzogiorno	Calabria	RC	capra	melitensis	3
2009	TE	315	315-1852	IZS Mezzogiorno	Sicilia	EN	pecora	melitensis	3
2009	TE	315	315-1853	IZS Mezzogiorno	Sicilia	EN	pecora	melitensis	3
2009	TE	314	314-1854	IZS Mezzogiorno	Calabria	CS	bovino	abortus	3
2009	TE	313	313-1855	IZS Mezzogiorno	Calabria	CS	bovino	abortus	3
2009	TE	312	312-1856	IZS Mezzogiorno	Calabria	CS	bovino	abortus	3
2009	TE	219	219-1857	IZS Mezzogiorno	CAMPANIA	SA	bovino	abortus	3
2009	TE	218	218-1858	IZS Mezzogiorno	CAMPANIA	SA	bovino	abortus	3
2009	TE	217	217-1859	IZS Mezzogiorno	Molise	IS	bovino	abortus	3
2009	TE	779	779-1860	IZS Piemonte Liguria e Valle D'Aosta	Piemonte	TO	cinghiale	suis	2
2009	TE	779	779-1861	IZS Piemonte Liguria e Valle D'Aosta	Piemonte	TO	cinghiale	suis	2
2009	TE	779	779-1862	IZS Piemonte Liguria e Valle D'Aosta	Piemonte	TO	cinghiale	suis	2
2009	TE	779	779-1863	IZS Piemonte Liguria e Valle D'Aosta	Piemonte	TO	cinghiale	suis	2
2009	TE	779	779-1864	IZS Piemonte Liguria e Valle D'Aosta	Piemonte	TO	cinghiale	suis	2
2009	TE	779	779-1865	IZS Piemonte Liguria e Valle D'Aosta	Piemonte	TO	cinghiale	suis	2
2009	TE	1115	1115-1866	IZS Sicilia	Sicilia	ME	bovino	abortus	3
2009	TE	1116	1116-1867	IZS Sicilia	Sicilia	TP	bovino	abortus	3
2009	TE	1117	1117-1868	IZS Sicilia	Sicilia	ME	bovino	abortus	3
2009	TE	1118	1118-1869	IZS Sicilia	Sicilia	CL	pecora	melitensis	3
2009	TE	1119	1119-1870	IZS Sicilia	Sicilia	AG	pecora	melitensis	3
2009	TE	1120	1120-1871	IZS Sicilia	Sicilia	RG	pecora	melitensis	3
2009	TE	1121	1121-1872	IZS Sicilia	Sicilia	CT	bovino	abortus	3
2009	TE	1122	1122-1873	IZS Sicilia	Sicilia	ME	bovino	abortus	3
2009	TE	1123	1123-1874	IZS Sicilia	Sicilia	CT	bovino	abortus	3
2009	TE	1124	1124-1875	IZS Sicilia	Sicilia	PA	bovino	abortus	3
2009	TE	1125	1125-1876	IZS Sicilia	Sicilia	ME	bovino	abortus	3
2009	TE	1126	1126-1877	IZS Sicilia	Sicilia	AG	capra	melitensis	3
2009	TE	1127	1127-1878	IZS Sicilia	Sicilia	AG	capra	melitensis	3
2009	TE	1128	1128-1879	IZS Sicilia	Sicilia	ME	bovino	abortus	3
2009	TE	1129	1129-1880	IZS Sicilia	Sicilia	EN	pecora	melitensis	3
2009	TE	1130	1130-1881	IZS Sicilia	Sicilia	TP	pecora	melitensis	3
2009	TE	1131	1131-1882	IZS Sicilia	Sicilia	EN	bovino	abortus	3
2009	TE	1535	1535-1883	IZS Mezzogiorno	Puglia	FG	bovino	abortus	3
2009	TE	1342	1342-1884	IZS Puglia e Basilicata	Puglia	TA	capra	melitensis	3
2009	TE	1343	1343-1885	IZS Puglia e Basilicata	Puglia	FG	bovino	abortus	3
2009	TE	1343	1343-1886	IZS Puglia e Basilicata	Puglia	FG	bovino	abortus	3
2009	TE	1344	1344-1887	IZS Puglia e Basilicata	Puglia	FG	pecora	melitensis	3
2009	TE	1345	1345-1888	IZS Puglia e Basilicata	Puglia	FG	pecora	melitensis	3
2009	TE	1649	1649-1889	IZS Mezzogiorno	Calabria	KR	bovino	abortus	3
2009	TE	2163	2163-1890	IZS Mezzogiorno	Campania	SA	bovino	abortus	3
2009	TE	2162	2162-1891	IZS Mezzogiorno	Calabria	CS	bovino	abortus	3
2009	TE	2153	2153-1892	IZS Mezzogiorno	Calabria	Cs	bovino	abortus	3
2009	TE	2154	2154-1893	IZS Mezzogiorno	Calabria	Cs	bovino	abortus	3
2009	TE	2155	2155-1894	IZS Mezzogiorno	Calabria	RC	pecora	melitensis	3
2009	TE	2156	2156-1895	IZS Mezzogiorno	Calabria	RC	capra	melitensis	3
2009	TE	2156	2156-1896	IZS Mezzogiorno	Calabria	RC	capra	melitensis	3
2009	TE	2156	2156-1897	IZS Mezzogiorno	Calabria	RC	capra	melitensis	3
2009	TE	2157	2157-1898	IZS Mezzogiorno	Calabria	CS	bovino	abortus	3
2009	TE	2157	2157-1899	IZS Mezzogiorno	Calabria	CS	bovino	abortus	3
2009	TE	2158	2158-1900	IZS Mezzogiorno	Calabria	CS	bovino	abortus	3
2009	TE	2159	2159-1901	IZS Mezzogiorno	Calabria	CS	bovino	abortus	3
2009	TE	2161	2161-1902	IZS Mezzogiorno	Calabria	CS	bovino	abortus	3
2009	TE	2576	2576-1903	IZS Mezzogiorno	Campania	SA	bovino	abortus	3
2009	TE	2705	2705-1904	IZS Puglia e Basilicata	Puglia	FG	bovino	abortus	3
2009	TE	2706	2706-1905	IZS Puglia e Basilicata	Puglia	LE	pecora	melitensis	3
2009	TE	3279	3279-1906	izs mezzogiorno	Calabria	KR	pecora	melitensis	3
2009	TE	3280	3280-1907	izs mezzogiorno	Calabria	KR	bovino	abortus	3
2009	TE	3281	3281-1908	izs mezzogiorno	Calabria	KR	pecora	abortus	3
2009	TE	3281	3281-1909	izs mezzogiorno	Calabria	KR	bovino	abortus	3
2009	TE	3281	3281-1910	izs mezzogiorno	Calabria	KR	bovino	abortus	3
2009	TE	3282	3282-1911	izs mezzogiorno	Calabria	VV	pecora	abortus	3
2009	TE	3282	3282-1912	izs mezzogiorno	Calabria	VV	pecora	melitensis	3
2009	TE	3284	3284-1913	izs mezzogiorno	Campania	SA	bovino	abortus	3
2009	TE	3285	3285-1914	izs mezzogiorno	Campania	SA	bovino	abortus	3
2009	TE	3286	3286-1915	izs mezzogiorno	Campania	SA	bovino	abortus	3
2009	TE	3486	3486-1916	IZS Puglia e Basilicata	Basilicata	PZ	bovino	abortus	3
2009	TE	3234	3234-1917	Izs pioemonte-Liguria	Piemonte	CN	cinghiale	suis	2
2009	TE	3620	3620-1918	IZS mezzogiorno	Campania	AV	capra	melitensis	3
2009	TE	3621	3621-1919	IZS mezzogiorno	Campania	SA	bufalo	abortus	3
2009	TE	3622	3622-1920	IZS mezzogiorno	Campania	CE	bufalo	abortus	1
2009	TE	3623	3623-1921	IZS mezzogiorno	Calabria	KR	bovino	abortus	3
2009	TE	3624	3624-1922	IZS mezzogiorno	Calabria	KR	bovino	abortus	3
2009	TE	3625	3625-1923	IZS mezzogiorno	Calabria	KR	pecora	melitensis	3
2009	TE	3626	3626-1924	IZS mezzogiorno	Calabria	KR	bovino	abortus	3
2009	TE	3627	3627-1925	IZS mezzogiorno	Calabria	KR	bovino	abortus	3
2009	TE	3562	3562-1926	izs mezzogiorno	Calabria	KR	bovino	abortus	3
2009	TE	3562	3562-1927	izs mezzogiorno	Calabria	KR	bovino	abortus	3
2009	TE	3562	3562-1928	izs mezzogiorno	Calabria	KR	bovino	abortus	3
2009	TE	3562	3562-1929	izs mezzogiorno	Calabria	KR	bovino	abortus	3
2009	TE	3562	3562-1930	izs mezzogiorno	Calabria	KR	bovino	abortus	3
2009	TE	3562	3562-1931	izs mezzogiorno	Calabria	KR	bovino	abortus	3
2009	TE	3562	3562-1932	izs mezzogiorno	Calabria	KR	bovino	abortus	3
2009	TE	3563	3563-1933	izs mezzogiorno	Calabria	CS	bovino	abortus	1
2009	TE	3564	3564-1934	izs mezzogiorno	Calabria	CS	bovino	abortus	3
2009	TE	3565	3565-1935	izs mezzogiorno	Calabria	CS	bovino	abortus	3
2009	TE	3565	3565-1936	izs mezzogiorno	Calabria	CS	bovino	abortus	3
2009	TE	3566	3566-1937	izs mezzogiorno	Calabria	CS	bovino	abortus	3
2009	TE	3566	3566-1938	izs mezzogiorno	Calabria	CS	bovino	abortus	3
2009	TE	3567	3567-1939	izs mezzogiorno	Calabria	CS	bovino	abortus	3
2009	TE	3568	3568-1940	izs mezzogiorno	Calabria	RC	capra	melitensis	3
2009	TE	3568	3568-1941	izs mezzogiorno	Calabria	RC	capra	melitensis	3
2009	TE	3569	3569-1942	izs mezzogiorno	Calabria	RC	capra	melitensis	3
2009	TE	3569	3569-1943	izs mezzogiorno	Calabria	RC	capra	melitensis	3
2009	TE	3569	3569-1944	izs mezzogiorno	Calabria	RC	capra	melitensis	3
2009	TE	3569	3569-1945	izs mezzogiorno	Calabria	RC	capra	melitensis	3
2009	TE	3569	3569-1946	izs mezzogiorno	Calabria	RC	capra	melitensis	3
2009	TE	3569	3569-1947	izs mezzogiorno	Calabria	RC	capra	melitensis	3
2009	TE	3569	3569-1948	izs mezzogiorno	Calabria	RC	capra	melitensis	3
2009	TE	3569	3569-1949	izs mezzogiorno	Calabria	RC	capra	melitensis	3
2009	TE	3569	3569-1950	izs mezzogiorno	Calabria	RC	capra	melitensis	3
2009	TE	3726	3726-1951	IZS Sicilia	Sicilia	TP	pecora	melitensis	3
2009	TE	3727	3727-1952	IZS Sicilia	Sicilia	AG	pecora	melitensis	3
2009	TE	3728	3728-1953	IZS Sicilia	Sicilia	EN	bovino	abortus	3
2009	TE	3729	3729-1954	IZS Sicilia	Sicilia	CL	pecora	melitensis	3
2009	TE	3730	3730-1955	IZS Sicilia	Sicilia	TP	pecora	melitensis	3
2009	TE	4085	4085-1956	IZS Puglia e Basilicata	Puglia	FG	bovino	abortus	3
2009	TE	4086	4086-1957	izs mezzogiorno	Campania	NA	bovino	abortus	3
2009	TE	4087	4087-1958	IZS Puglia e Basilicata	Puglia	FG	bovino	abortus	3
2009	TE	4088	4088-1959	IZS Puglia e Basilicata	Puglia	FG	bovino	abortus	3
2009	TE	4232	4232-1960	IZS Puglia e Basilicata	Basilicata	MT	bovino	abortus	3
2009	TE	4233	4233-1961	IZS Puglia e Basilicata	Puglia	FG	bovino	abortus	3
2009	TE	4234	4234-1962	IZS Puglia e Basilicata	Puglia	FG	pecora	melitensis	3
2009	TE	4234	4234-1963	IZS Puglia e Basilicata	Puglia	FG	pecora	melitensis	3
2009	TE	4234	4234-1964	IZS Puglia e Basilicata	Puglia	FG	pecora	melitensis	3
2009	TE	4235	4235-1965	IZS Puglia e Basilicata	Puglia	FG	bovino	abortus	3
2009	TE	3877	3877-1966	izs mezzogiorno	Campania	SA	bovino	abortus	3
2009	IS	310	310-1967	izs Abruzzo e Molise	Molise	IS	bovino	abortus	3
2009	IS	310	310-1968	izs Abruzzo e Molise	Molise	IS	bovino	abortus	3
2009	IS	310	310-1969	izs Abruzzo e Molise	Molise	IS	bovino	abortus	3
2009	IS	310	310-1970	izs Abruzzo e Molise	Molise	IS	bovino	abortus	3
2009	IS	310	310-1971	izs Abruzzo e Molise	Molise	IS	bovino	abortus	3
2009	TE	4502	4502-1972	izs mezzogiorno	Calabria	CZ	pecora	melitensis	3
2009	TE	4504	4504-1973	izs mezzogiorno	Calabria	KR	pecora	abortus	3
2009	TE	4505	4505-1974	izs mezzogiorno	Calabria	KR	bovino	abortus	3
2009	TE	4506	4506-1975	izs mezzogiorno	Calabria	KR	bovino	abortus	3
2009	TE	4507	4507-1976	izs mezzogiorno	Calabria	KR	pecora	melitensis	3
2009	TE	4508	4508-1977	izs mezzogiorno	Calabria	KR	bovino	abortus	3
2009	TE	4509	4509-1978	izs mezzogiorno	Calabria	CS	bovino	abortus	3
2009	TE	4510	4510-1979	izs mezzogiorno	Calabria	RC	pecora	melitensis	3
2009	TE	4511	4511-1980	izs mezzogiorno	Calabria	CS	bovino	melitensis	3
2009	TE	4512	4512-1981	izs mezzogiorno	Calabria	VV	pecora	melitensis	3
2009	TE	4513	4513-1982	izs mezzogiorno	Calabria	KR	bovino	abortus	3
2009	TE	4514	4514-1983	izs mezzogiorno	Calabria	CS	pecora	melitensis	3
2009	TE	4515	4515-1984	izs mezzogiorno	Calabria	KR	bovino	abortus	3
2009	TE	4516	4516-1985	izs mezzogiorno	Calabria	KR	bovino	abortus	3
2009	TE	4517	4517-1986	izs mezzogiorno	Calabria	RC	capra	melitensis	3
2009	TE	4910	4910-1987	izs mezzogiorno	Calabria	KR	bovino	melitensis	3
2009	TE	4911	4911-1988	izs mezzogiorno	Calabria	KR	bovino	melitensis	3
2009	TE	4976	4976-1989	izs mezzogiorno	Campania	SA	bovino	abortus	3
2009	TE	4976	4976-1990	izs mezzogiorno	Campania	SA	bovino	abortus	3
2009	TE	5609	5609-1991	izs Abruzzo e Molise	Molise	CB	pecora	melitensis	3
2009	TE	5610	5610-1992	IZS Puglia e Basilicata	Puglia	FG	pecora	melitensis	3
2009	TE	5611	5611-1993	IZS Puglia e Basilicata	Puglia	BT	bovino	melitensis	3
2009	TE	5612	5612-1994	IZS Puglia e Basilicata	Puglia	FG	pecora	melitensis	3
2009	TE	5613	5613-1995	IZS Puglia e Basilicata	Puglia	FG	pecora	melitensis	3
2009	TE	5698	5698-1996	izs mezzogiorno	Calabria	RC	capra	melitensis	3
2009	TE	5698	5698-1997	izs mezzogiorno	Calabria	RC	capra	melitensis	3
2009	TE	5698	5698-1998	izs mezzogiorno	Calabria	RC	capra	melitensis	3
2009	TE	5698	5698-1999	izs mezzogiorno	Calabria	RC	capra	melitensis	3
[truncated: 3,785 more rows]
